# Supplementary material for: Aqua­(dicyanamido){μ-6,6′-dimeth­oxy-2,2′-[ethane-1,2-diylbis(nitrilo­methyl­idyne)]diphenolato}nickel(II)sodium
Source: Acta Crystallogr Sect E Struct Rep Online. 2009 Apr 22;65(Pt 5):m557. doi: 10.1107/S160053680901438X (PMC2977604; doi:10.1107/S160053680901438X)
Supplement: Supplementary file 2 [file e-65-0m557-Isup2.hkl]

# 
# h,k,l, Fc-squared, Fo-squared, sigma(Fo-squared) and status flag 
# 
data_I
_shelx_title ' test in P2(1)/c' 
_shelx_refln_list_code          4 
_shelx_F_calc_maximum      307.23 
_exptl_crystal_F_000      1016.00 
_reflns_d_resolution_high  0.8406 
 
loop_ 
 _symmetry_equiv_pos_as_xyz 
 'x, y, z' 
 '-x, y+1/2, -z+1/2' 
 '-x, -y, -z' 
 'x, -y-1/2, z-1/2' 
 
_cell_length_a     7.4654 
_cell_length_b    22.7447 
_cell_length_c    13.1770 
_cell_angle_alpha  90.000 
_cell_angle_beta  101.282 
_cell_angle_gamma  90.000 
 
_shelx_F_squared_multiplier     1.000 
 
loop_ 
 _refln_index_h 
 _refln_index_k 
 _refln_index_l 
 _refln_F_squared_calc 
 _refln_F_squared_meas 
 _refln_F_squared_sigma 
 _refln_observed_status 
   1   0   0      831.58      691.97     19.26 o 
   2   0   0    70794.05    75767.73    932.52 o 
   3   0   0      912.27     1012.88     24.44 o 
   4   0   0      600.53      569.33     16.19 o 
   5   0   0      308.12      323.32     25.60 o 
   6   0   0      458.13      503.69     37.63 o 
   7   0   0       57.49       47.26     22.70 o 
   8   0   0      518.61      533.86     47.76 o 
   1   1   0     1350.78     1330.51     21.52 o 
   2   1   0    28990.66    30702.27    354.90 o 
   3   1   0     1254.06     1248.54     26.87 o 
   4   1   0      186.17      195.62     18.74 o 
   5   1   0      170.00      177.50      9.83 o 
   6   1   0       13.66       -9.66     11.98 o 
   7   1   0        0.74        4.51     12.12 o 
   8   1   0        0.00        8.03     14.35 o 
   0   2   0    41806.45    42618.24    712.11 o 
   1   2   0        1.20       -3.05      5.01 o 
   2   2   0    94387.91    97462.23    914.17 o 
   3   2   0        0.23       -0.67      3.87 o 
   4   2   0     8278.41     8092.04     91.06 o 
   5   2   0       90.22       88.90      7.76 o 
   6   2   0     1141.14     1111.28     30.21 o 
   7   2   0        1.84       -3.83     11.88 o 
   8   2   0      351.46      391.47     80.18 o 
   1   3   0        1.76       -4.23      5.70 o 
   2   3   0    44963.53    47199.76    442.52 o 
   3   3   0        3.24        1.96      3.73 o 
   4   3   0     8288.39     8594.58    100.78 o 
   5   3   0       71.45       64.84     11.00 o 
   6   3   0        9.88       19.48      8.70 o 
   7   3   0        5.99        2.97     11.09 o 
   8   3   0       61.44       56.08     18.18 o 
   0   4   0     2107.34     2310.65     46.58 o 
   1   4   0     3133.33     3418.21     52.84 o 
   2   4   0     7901.79     8083.25    107.14 o 
   3   4   0      753.78      710.86     14.84 o 
   4   4   0    28092.17    28198.98    393.07 o 
   5   4   0       21.76       32.17      9.29 o 
   6   4   0     3836.65     3735.00     62.38 o 
   7   4   0        1.88       -7.15      9.04 o 
   8   4   0      340.09      418.91     62.45 o 
   1   5   0     1123.29     1018.90     14.29 o 
   2   5   0      718.32      781.65     29.04 o 
   3   5   0      429.91      403.59      9.96 o 
   4   5   0     3445.59     3664.66     48.37 o 
   5   5   0       40.22       48.12      9.93 o 
   6   5   0      350.78      343.75     61.71 o 
   7   5   0      102.81      118.81     15.04 o 
   8   5   0        2.71       11.38     16.01 o 
   0   6   0     1427.73     1359.71     26.68 o 
   1   6   0     2736.82     2885.05     31.44 o 
   2   6   0    10519.77    10644.25    139.59 o 
   3   6   0       34.36       46.53      9.03 o 
   4   6   0     8085.30     8198.67    121.42 o 
   5   6   0      477.31      392.81     21.44 o 
   6   6   0     5530.49     5551.69    100.84 o 
   7   6   0        7.65       -3.67      8.91 o 
   8   6   0      670.86      594.17     37.09 o 
   1   7   0       82.46       71.03      7.63 o 
   2   7   0     3342.83     3569.33     60.10 o 
   3   7   0     2157.38     2162.77     45.81 o 
   4   7   0      620.68      725.75     30.61 o 
   5   7   0      160.82      198.09     44.22 o 
   6   7   0      713.99      724.81     58.32 o 
   7   7   0       59.48       72.08     16.71 o 
   8   7   0      195.54      173.06     24.86 o 
   0   8   0     6015.30     6286.11     87.15 o 
   1   8   0       19.91       15.80      3.91 o 
   2   8   0     3920.77     4027.77     55.01 o 
   3   8   0      295.14      253.02     16.55 o 
   4   8   0     4517.63     4378.37     79.17 o 
   5   8   0        1.69       16.59      9.39 o 
   6   8   0     1741.07     1622.70     78.51 o 
   7   8   0       61.29       49.77     15.73 o 
   8   8   0      793.61      869.14     35.05 o 
   1   9   0     1250.82     1335.14     20.95 o 
   2   9   0     2076.04     2005.93     26.25 o 
   3   9   0      629.72      588.31     24.21 o 
   4   9   0      121.34      134.39     32.77 o 
   5   9   0      184.05      184.44     18.03 o 
   6   9   0        0.46       15.13     11.78 o 
   7   9   0       24.92       20.19     17.29 o 
   8   9   0       93.75      114.02     53.90 o 
   0  10   0    23129.55    22326.21    271.15 o 
   1  10   0     1371.38     1376.95     24.42 o 
   2  10   0    11173.33    11656.87    108.05 o 
   3  10   0      479.14      471.71     22.65 o 
   4  10   0     1508.51     1520.65     43.18 o 
   5  10   0        1.47       -2.23      9.39 o 
   6  10   0      733.81      721.19     34.91 o 
   7  10   0        1.76      -13.72     12.64 o 
   8  10   0      280.04      279.32     29.25 o 
   1  11   0      894.83      961.96     16.44 o 
   2  11   0        9.45       -1.64      3.67 o 
   3  11   0      351.36      354.61     20.70 o 
   4  11   0      113.74      126.20     13.04 o 
   5  11   0      754.40      730.99     32.68 o 
   6  11   0       16.77        9.27     12.53 o 
   7  11   0       81.44       89.18     19.25 o 
   0  12   0    15059.66    16215.17    579.90 o 
   1  12   0      439.02      420.87     13.04 o 
   2  12   0     6247.48     6121.96     65.42 o 
   3  12   0      109.35      102.50     14.42 o 
   4  12   0     1671.14     1607.62     43.39 o 
   5  12   0        6.33        6.66     10.38 o 
   6  12   0      282.44      283.91     25.74 o 
   7  12   0       25.65       10.09     14.30 o 
   1  13   0     1515.05     1517.81     20.93 o 
   2  13   0      431.91      431.75     18.70 o 
   3  13   0     1322.40     1254.67     32.18 o 
   4  13   0       98.62      117.81     17.02 o 
   5  13   0       25.13       25.70     13.76 o 
   6  13   0       31.23       46.15     16.25 o 
   7  13   0       59.77       96.79     21.26 o 
   0  14   0     2059.24     1934.20     68.29 o 
   1  14   0      220.12      236.61     11.37 o 
   2  14   0     3400.55     3288.64     41.60 o 
   3  14   0      155.59      169.68     15.18 o 
   4  14   0     1525.12     1507.11     47.24 o 
   5  14   0       61.85       81.01     16.66 o 
   6  14   0      147.76      175.03     23.22 o 
   7  14   0        0.26        6.10     11.96 o 
   1  15   0     2127.53     1980.33     28.24 o 
   2  15   0       45.36       51.16      8.27 o 
   3  15   0       23.15       23.82      8.96 o 
   4  15   0      330.38      326.82     19.69 o 
   5  15   0       41.79       49.23     16.07 o 
   6  15   0      107.50      105.67     15.72 o 
   7  15   0       31.29       23.76     12.93 o 
   0  16   0     2141.92     2031.29     74.48 o 
   1  16   0      241.45      278.37     13.22 o 
   2  16   0     1498.93     1586.69     49.43 o 
   3  16   0       27.01       13.82     12.75 o 
   4  16   0      483.58      416.11     29.75 o 
   5  16   0        2.86       -1.95     11.39 o 
   6  16   0      194.96      196.51     25.92 o 
   7  16   0        0.11        4.00     11.69 o 
   1  17   0      135.88      139.65     10.80 o 
   2  17   0       20.27       18.80      7.34 o 
   3  17   0      472.12      539.51     34.38 o 
   4  17   0      194.52      200.70     32.65 o 
   5  17   0      286.07      306.52     21.93 o 
   6  17   0       80.77       69.70     19.28 o 
   1  18   0       79.19       72.34     11.65 o 
   2  18   0       95.76       79.86     13.04 o 
   3  18   0      207.16      229.83     19.97 o 
   4  18   0      107.87      103.88     14.87 o 
   5  18   0        0.82        8.77     10.91 o 
   6  18   0      184.91      198.06     21.31 o 
   1  19   0       53.67       92.09     23.19 o 
   2  19   0      428.85      443.50     23.80 o 
   3  19   0      498.70      477.03     29.08 o 
   4  19   0       73.12       73.28     13.92 o 
   5  19   0      256.35      288.17     22.64 o 
   6  19   0       18.09       27.78     13.87 o 
   0  20   0       15.76        8.28     10.72 o 
   1  20   0       33.53       27.14     11.02 o 
   2  20   0      176.15      209.15     18.42 o 
   3  20   0       11.75       27.97     12.92 o 
   4  20   0       91.38       98.00     15.72 o 
   5  20   0        4.99       -4.26     11.42 o 
   1  21   0      191.52      179.59     18.59 o 
   2  21   0       11.80        8.10     10.50 o 
   3  21   0      124.96      158.79     18.85 o 
   4  21   0       10.39       23.29     17.20 o 
   5  21   0      189.26      219.10     21.46 o 
   0  22   0        2.48       21.72     22.60 o 
   1  22   0       27.05       20.67     11.30 o 
   2  22   0        1.24       -7.51     10.23 o 
   3  22   0       76.54       65.73     15.76 o 
   4  22   0      158.25      193.16     26.65 o 
   5  22   0        0.16       13.85     19.69 o 
   1  23   0      343.22      388.31     36.70 o 
   2  23   0       27.17       13.93     12.14 o 
   3  23   0      191.24      200.26     21.44 o 
   4  23   0        4.75        1.65     17.71 o 
   0  24   0        8.38       38.81     25.74 o 
   1  24   0        0.00        2.90     14.94 o 
   2  24   0       24.27       43.70     14.22 o 
   3  24   0        0.10        1.92     15.23 o 
   4  24   0       18.59       18.60     18.41 o 
   1  25   0      326.84      371.45     32.38 o 
   2  25   0       15.08       12.77     13.08 o 
   3  25   0       98.47      128.01     24.88 o 
   0  26   0      115.72      126.07     34.98 o 
   1  26   0        2.37        8.75     17.08 o 
   2  26   0       15.02       26.77     16.36 o 
  -8   1   1      387.82      415.07     53.50 o 
  -7   1   1      150.24      158.04     19.17 o 
  -6   1   1      778.67      812.22     27.90 o 
  -5   1   1       61.31       72.74     13.44 o 
  -4   1   1      450.77      387.58     25.17 o 
  -3   1   1      934.79      989.46     70.31 o 
  -2   1   1     2935.30     3183.86     37.41 o 
  -1   1   1     6199.62     6461.01     78.88 o 
   0   1   1    32879.20    32899.14    462.38 o 
   1   1   1    16512.74    17871.26    206.15 o 
   2   1   1    17314.91    17941.39    173.74 o 
   3   1   1     1560.52     1648.37     26.69 o 
   4   1   1     2541.41     2424.81     33.55 o 
   5   1   1        6.15        8.07      4.94 o 
   6   1   1      633.41      627.92     23.13 o 
   7   1   1       40.82       30.97     13.84 o 
   8   1   1      129.32      134.55     29.82 o 
  -8   2   1       39.17        6.81     14.48 o 
  -7   2   1      182.79      203.03     21.03 o 
  -6   2   1      121.80      119.10     22.40 o 
  -5   2   1      124.13      123.01      9.85 o 
  -4   2   1       87.50       93.03      7.78 o 
  -3   2   1        6.28        1.83      3.83 o 
  -2   2   1     6211.04     6922.52     71.96 o 
  -1   2   1     1854.20     2114.06     30.01 o 
   0   2   1      141.13      153.43      8.16 o 
   1   2   1        5.17        2.57      2.35 o 
   2   2   1     5100.02     5535.72     61.75 o 
   3   2   1     4036.60     4230.88     73.75 o 
   4   2   1        2.05       -0.67      4.43 o 
   5   2   1       11.66        3.54      4.73 o 
   6   2   1       11.34       20.19      8.44 o 
   7   2   1       67.11       98.82     18.38 o 
   8   2   1        5.83       -9.03     12.38 o 
  -8   3   1      195.25      232.23     24.83 o 
  -7   3   1      373.46      386.75     26.22 o 
  -6   3   1      607.09      661.26     26.11 o 
  -5   3   1      658.28      685.05     19.48 o 
  -4   3   1     9626.76     9830.34    133.95 o 
  -3   3   1      677.54      701.80     15.39 o 
  -2   3   1    22550.61    23909.80    227.53 o 
  -1   3   1    21646.22    23135.13    259.83 o 
   0   3   1     3078.73     3248.31     42.93 o 
   1   3   1     1321.46     1272.30     24.27 o 
   2   3   1     3157.16     3126.03     50.65 o 
   3   3   1     3770.10     3682.81     46.26 o 
   4   3   1     3823.41     3893.17     52.04 o 
   5   3   1     1488.23     1454.53     39.82 o 
   6   3   1      920.45     1028.05     55.37 o 
   7   3   1       61.86       54.93     36.26 o 
   8   3   1      224.61      261.79     27.67 o 
  -8   4   1       44.12       36.75     16.86 o 
  -7   4   1      157.56      148.50     15.25 o 
  -6   4   1        4.10        5.91      9.22 o 
  -5   4   1      401.35      363.65     36.01 o 
  -4   4   1      747.76      893.79     23.60 o 
  -3   4   1     3975.31     4142.11     49.89 o 
  -2   4   1     1183.54     1310.60     19.62 o 
  -1   4   1        2.60       -3.49      2.33 o 
   0   4   1     7763.15     8016.07     70.28 o 
   1   4   1    12016.67    11610.17    114.84 o 
   2   4   1      335.09      355.36      8.91 o 
   3   4   1     1028.91     1031.70     19.10 o 
   4   4   1     1148.31     1193.25     23.58 o 
   5   4   1      460.71      455.94     22.68 o 
   6   4   1      178.37      180.61     15.28 o 
   7   4   1       51.37       60.04     15.91 o 
   8   4   1        0.85      -24.01     17.98 o 
  -8   5   1      254.33      288.45     64.85 o 
  -7   5   1        9.54        8.96      9.37 o 
  -6   5   1     2929.04     2938.33     65.03 o 
  -5   5   1     1460.26     1361.30     38.59 o 
  -4   5   1     4272.16     4459.51     56.09 o 
  -3   5   1     7299.78     7532.55     81.66 o 
  -2   5   1     4504.44     4563.62     51.46 o 
  -1   5   1     4273.08     4344.89     38.13 o 
   0   5   1     1864.25     1945.95     27.13 o 
   1   5   1     6340.88     6706.13     70.58 o 
   2   5   1     5286.62     5202.23    127.54 o 
   3   5   1     1840.66     1898.02     27.64 o 
   4   5   1     2792.16     2807.17     51.42 o 
   5   5   1      687.53      690.24     28.33 o 
   6   5   1      672.12      662.62     30.99 o 
   7   5   1      105.47       91.73     14.28 o 
   8   5   1      211.06      237.58     27.80 o 
  -8   6   1       29.32       22.95     16.46 o 
  -7   6   1        5.76        7.92     11.52 o 
  -6   6   1       89.11       73.46     14.83 o 
  -5   6   1        1.57       14.90      9.30 o 
  -4   6   1        0.90       -5.07      8.01 o 
  -3   6   1     3647.76     3679.73     45.28 o 
  -2   6   1      529.07      542.58     10.59 o 
  -1   6   1      890.75      884.01     18.99 o 
   0   6   1     1234.98     1301.35     18.34 o 
   1   6   1     2854.57     2902.49     41.74 o 
   2   6   1      123.26      141.33     11.05 o 
   3   6   1        1.26        1.45      8.30 o 
   4   6   1      208.33      209.51     16.40 o 
   5   6   1      315.29      305.02     22.99 o 
   6   6   1      114.61       91.06     16.63 o 
   7   6   1      181.04      205.17     18.67 o 
   8   6   1        0.01      -18.73     14.31 o 
  -8   7   1      290.21      294.16     42.01 o 
  -7   7   1      179.07      182.64     21.05 o 
  -6   7   1     1827.15     1701.29     48.91 o 
  -5   7   1     1782.66     1669.24     45.11 o 
  -4   7   1     5197.16     5158.01    133.74 o 
  -3   7   1      362.98      386.15     18.74 o 
  -2   7   1     2224.31     2219.75     24.61 o 
  -1   7   1     3745.90     4002.54     42.04 o 
   0   7   1     8319.57     8342.69     76.86 o 
   1   7   1      390.15      401.73     19.46 o 
   2   7   1      682.31      618.80     21.33 o 
   3   7   1     1270.29     1206.81     32.97 o 
   4   7   1      772.09      758.87     27.93 o 
   5   7   1      572.96      594.69     27.65 o 
   6   7   1     1305.37     1376.92    133.00 o 
   7   7   1      159.24      216.37     23.12 o 
   8   7   1      379.17      325.45     43.24 o 
  -8   8   1      100.75       72.22     15.88 o 
  -7   8   1        2.09       26.88     14.10 o 
  -6   8   1      189.48      213.28     20.83 o 
  -5   8   1      136.29      159.74     16.52 o 
  -4   8   1      115.64      140.63     14.48 o 
  -3   8   1     1986.50     2046.51     44.94 o 
  -2   8   1       83.05       63.37      7.44 o 
  -1   8   1      241.01      261.80     10.82 o 
   0   8   1       92.21       88.09      5.15 o 
   1   8   1        1.83        5.10      3.42 o 
   2   8   1      951.73      989.70     16.68 o 
   3   8   1      370.77      381.94     19.18 o 
   4   8   1      127.11      147.14     15.17 o 
   5   8   1      266.22      300.89     21.37 o 
   6   8   1       31.57       12.65     32.52 o 
   7   8   1       97.90      126.87     19.91 o 
   8   8   1        8.39        9.92     15.97 o 
  -8   9   1      280.92      252.21     22.46 o 
  -7   9   1      291.91      316.08     26.58 o 
  -6   9   1      234.53      203.02     20.57 o 
  -5   9   1       22.48       15.70     10.29 o 
  -4   9   1     1532.12     1511.44     41.63 o 
  -3   9   1     1862.18     2029.10    105.34 o 
  -2   9   1    11956.96    11980.99     98.30 o 
  -1   9   1     4614.56     4540.55     46.42 o 
   0   9   1      928.47      817.10     13.75 o 
   1   9   1     4453.53     4426.32     65.85 o 
   2   9   1     1195.39     1217.66     32.72 o 
   3   9   1        4.66        3.46      6.98 o 
   4   9   1     1341.82     1266.92     70.41 o 
   5   9   1       61.08       62.71     13.68 o 
   6   9   1      768.73      825.13     36.38 o 
   7   9   1       69.06       93.93     19.36 o 
   8   9   1      247.69      225.87     22.29 o 
  -8  10   1       42.68       66.26     15.62 o 
  -7  10   1      104.20      123.80     16.08 o 
  -6  10   1       55.67       40.78     11.66 o 
  -5  10   1      300.92      264.49     20.65 o 
  -4  10   1      387.15      423.49     23.33 o 
  -3  10   1        2.50        5.99      5.96 o 
  -2  10   1      383.74      465.93     11.10 o 
  -1  10   1     1965.00     2158.22     26.23 o 
   0  10   1      860.34      858.67     20.07 o 
   1  10   1     4421.06     4693.13     51.54 o 
   2  10   1      214.74      211.54      8.19 o 
   3  10   1      522.06      451.02     56.50 o 
   4  10   1      104.87      114.47     15.12 o 
   5  10   1      233.11      207.45     35.92 o 
   6  10   1       56.30       86.31     17.01 o 
   7  10   1       53.09       47.19     15.97 o 
  -8  11   1      148.17      169.76     28.87 o 
  -7  11   1        0.32       -1.14      9.89 o 
  -6  11   1      597.37      580.83     31.89 o 
  -5  11   1      211.74      218.26     20.55 o 
  -4  11   1      440.48      410.21     18.93 o 
  -3  11   1       84.10       91.54     10.19 o 
  -2  11   1       54.33       51.23      6.84 o 
  -1  11   1     3419.31     3576.41     38.11 o 
   0  11   1     6619.08     6624.58     53.74 o 
   1  11   1      754.83      744.24     16.68 o 
   2  11   1     3223.62     3017.99     37.69 o 
   3  11   1      408.69      444.75     22.64 o 
   4  11   1     1103.77     1122.30     38.07 o 
   5  11   1        7.75        2.46     10.52 o 
   6  11   1      155.37      184.54     22.13 o 
   7  11   1       47.66       35.32     15.49 o 
  -7  12   1       50.93       39.16     13.35 o 
  -6  12   1        8.51       12.28      8.81 o 
  -5  12   1      234.94      238.00     24.78 o 
  -4  12   1        2.99       -5.64      6.58 o 
  -3  12   1      721.40      707.78     22.91 o 
  -2  12   1        3.44       -2.14      3.68 o 
  -1  12   1     1531.77     1547.93     23.42 o 
   0  12   1      454.09      466.77     10.12 o 
   1  12   1     1427.19     1429.45     24.71 o 
   2  12   1      155.42      179.17      8.87 o 
   3  12   1      739.38      755.49     44.61 o 
   4  12   1       97.95      101.19     23.19 o 
   5  12   1       11.09        4.46     16.36 o 
   6  12   1        1.19       -2.85     11.81 o 
   7  12   1       49.16       79.73     19.55 o 
  -7  13   1        8.85       -3.95     11.51 o 
  -6  13   1      301.13      336.85     21.94 o 
  -5  13   1      307.17      278.79     18.86 o 
  -4  13   1      609.74      650.76     24.49 o 
  -3  13   1     1483.06     1431.65     29.33 o 
  -2  13   1      824.38      818.80     23.91 o 
  -1  13   1      256.24      249.20     12.45 o 
   0  13   1     1077.46     1029.74     15.41 o 
   1  13   1      731.74      813.43     18.78 o 
   2  13   1     4031.34     3787.84     60.05 o 
   3  13   1      977.69     1045.00     51.19 o 
   4  13   1     1030.94     1036.64     38.35 o 
   5  13   1      591.75      597.07     31.54 o 
   6  13   1       75.43      123.00     20.57 o 
   7  13   1       14.51        5.71     15.44 o 
  -7  14   1        3.61       -7.26     13.89 o 
  -6  14   1        3.67       18.11     12.48 o 
  -5  14   1       27.42       33.04     12.94 o 
  -4  14   1       31.83       16.87     13.65 o 
  -3  14   1      588.71      605.70     19.50 o 
  -2  14   1      376.65      358.47     18.13 o 
  -1  14   1      929.97      957.60     22.74 o 
   0  14   1      931.91      897.82     28.71 o 
   1  14   1     1530.30     1460.12     41.60 o 
   2  14   1        4.23        5.98      9.13 o 
   3  14   1      770.88      772.01     32.34 o 
   4  14   1      139.15      150.42     18.93 o 
   5  14   1      444.87      465.85     30.57 o 
   6  14   1        7.49      -22.09     16.46 o 
   7  14   1       78.34       44.39     17.58 o 
  -7  15   1        0.36       -3.04     12.09 o 
  -6  15   1       28.42       36.91     12.41 o 
  -5  15   1        0.33        9.96      8.25 o 
  -4  15   1      428.69      479.27     24.33 o 
  -3  15   1        4.87       15.33      8.61 o 
  -2  15   1     1396.44     1298.66     27.71 o 
  -1  15   1     1660.48     1748.31     26.47 o 
   0  15   1      765.14      763.61     29.53 o 
   1  15   1      330.01      294.86     10.96 o 
   2  15   1      853.19      843.09     42.62 o 
   3  15   1      826.18      813.75     34.46 o 
   4  15   1      528.54      557.50     44.81 o 
   5  15   1       53.94       77.95     17.32 o 
   6  15   1      282.78      271.04     27.51 o 
   7  15   1       10.58      -14.64     30.66 o 
  -7  16   1        7.47        8.19     16.64 o 
  -6  16   1       22.12       31.82     12.13 o 
  -5  16   1       25.51       25.50      9.91 o 
  -4  16   1      142.29      139.78     15.34 o 
  -3  16   1      193.27      202.31     13.58 o 
  -2  16   1        3.97       12.55      6.70 o 
  -1  16   1     1186.59     1125.25     40.62 o 
   0  16   1      201.52      229.83     28.88 o 
   1  16   1      256.42      275.81     13.04 o 
   2  16   1       69.07       42.92      8.50 o 
   3  16   1      456.56      405.28     34.05 o 
   4  16   1      115.39      111.94     39.01 o 
   5  16   1      516.76      531.13     33.98 o 
   6  16   1        4.53        4.57     14.59 o 
  -6  17   1       76.68       77.58     16.19 o 
  -5  17   1       78.53       51.53     13.51 o 
  -4  17   1      338.90      306.04     17.58 o 
  -3  17   1       16.41        5.86      7.46 o 
  -2  17   1      901.93      921.74     24.40 o 
  -1  17   1        7.75        4.15      5.93 o 
   0  17   1     1126.99     1022.68     25.42 o 
   1  17   1     1265.20     1266.77     33.90 o 
   2  17   1        4.87        3.49      6.27 o 
   3  17   1        2.07       -8.80     12.38 o 
   4  17   1      178.22      200.55     23.89 o 
   5  17   1       32.19       17.01     15.71 o 
   6  17   1      364.97      376.74     33.16 o 
  -6  18   1       67.64       31.69     14.60 o 
  -5  18   1       49.69       90.28     15.74 o 
  -4  18   1       77.62       89.21     12.23 o 
  -3  18   1       77.65       83.40     11.95 o 
  -2  18   1      107.70      101.76     14.20 o 
  -1  18   1        9.86        4.82      6.91 o 
   0  18   1       90.22      112.25     12.67 o 
   1  18   1      599.86      580.10     28.50 o 
   2  18   1        2.47       -7.44     12.58 o 
   3  18   1      547.96      659.97     59.30 o 
   4  18   1      245.44      248.95     25.09 o 
   5  18   1      271.07      303.39     22.27 o 
   6  18   1       14.70       15.77     11.98 o 
  -6  19   1      113.49      110.17     18.21 o 
  -5  19   1       14.05        2.27     15.19 o 
  -4  19   1      136.86      153.20     17.97 o 
  -3  19   1       15.96        3.93      6.37 o 
  -2  19   1      359.24      350.78     18.12 o 
  -1  19   1       22.24       20.45     14.84 o 
   0  19   1      144.58      159.92     14.79 o 
   1  19   1       34.12       53.50     12.75 o 
   2  19   1      447.68      430.45     23.46 o 
   3  19   1      129.41       86.18     18.93 o 
   4  19   1      251.89      217.30     19.03 o 
   5  19   1       28.31       32.99     13.20 o 
   6  19   1      150.19      158.12     19.94 o 
  -5  20   1      125.50      117.67     18.11 o 
  -4  20   1      165.42      142.50     17.44 o 
  -3  20   1        1.75       13.11     11.09 o 
  -2  20   1       86.53       94.15     14.83 o 
  -1  20   1       25.23       10.71     10.02 o 
   0  20   1        6.29        9.83      6.46 o 
   1  20   1      387.51      444.19     24.47 o 
   2  20   1       78.92       91.51     14.38 o 
   3  20   1      795.82      851.29     40.74 o 
   4  20   1      148.91      141.00     31.89 o 
   5  20   1      186.87      175.80     19.84 o 
  -5  21   1       11.36       23.69     13.10 o 
  -4  21   1       94.95      130.21     23.58 o 
  -3  21   1       24.26       11.41     11.44 o 
  -2  21   1        3.31       -8.44      8.99 o 
  -1  21   1       83.76       61.01     12.87 o 
   0  21   1      213.69      235.98     24.57 o 
   1  21   1       28.59       41.85     13.44 o 
   2  21   1      643.66      622.36     31.48 o 
   3  21   1        1.28       11.28     13.55 o 
   4  21   1      236.24      246.98     42.50 o 
   5  21   1       22.73       43.86     20.54 o 
  -5  22   1      124.31       99.34     25.39 o 
  -4  22   1        1.26        5.28     17.17 o 
  -3  22   1      182.79      242.81     30.41 o 
  -2  22   1       25.57       19.39     11.49 o 
  -1  22   1      168.62      167.61     17.48 o 
   0  22   1      165.10      176.99     23.55 o 
   1  22   1      117.09      139.74     17.07 o 
   2  22   1       86.19      115.57     17.02 o 
   3  22   1       52.41       41.72     17.46 o 
   4  22   1        9.53        3.08     16.01 o 
  -4  23   1       67.06       48.45     21.59 o 
  -3  23   1        4.98       -7.21     11.88 o 
  -2  23   1      157.94      210.69     20.23 o 
  -1  23   1       26.69       28.29     11.86 o 
   0  23   1      108.33       82.01     18.16 o 
   1  23   1       56.87       41.86     13.20 o 
   2  23   1      103.06      119.22     17.44 o 
   3  23   1        3.52       -0.33     25.01 o 
   4  23   1       36.54       -7.58     15.75 o 
  -4  24   1        1.50       26.86     19.38 o 
  -3  24   1      284.61      333.65     25.86 o 
  -2  24   1       43.14       63.08     14.99 o 
  -1  24   1      257.59      311.37     29.58 o 
   0  24   1      193.28      164.13     23.62 o 
   1  24   1       48.03       57.22     14.10 o 
   2  24   1       71.70       60.29     15.10 o 
   3  24   1       72.99       68.25     20.62 o 
  -3  25   1        6.01       25.44     14.77 o 
  -2  25   1      131.51      112.16     18.09 o 
  -1  25   1       16.81       24.49     16.52 o 
   0  25   1       99.73      123.12     22.89 o 
   1  25   1        0.24       14.54     17.06 o 
   2  25   1        6.71        3.78     12.25 o 
   3  25   1       10.64       20.90     18.03 o 
  -2  26   1       32.72       35.41     14.91 o 
  -1  26   1      181.17      192.62     27.42 o 
   0  26   1       15.19       28.06     25.45 o 
   1  26   1      191.09      250.75     47.46 o 
   2  26   1       25.27       23.71     14.88 o 
   0  27   1       27.56       11.78     16.95 o 
  -8   0   2       74.57       91.88     27.32 o 
  -7   0   2      150.63      176.97     26.43 o 
  -6   0   2      343.51      344.68     20.13 o 
  -5   0   2      861.28      839.71     26.85 o 
  -4   0   2     3549.27     3568.49     61.66 o 
  -3   0   2        8.64        5.83      3.86 o 
  -2   0   2     3604.21     3697.24     54.02 o 
  -1   0   2      125.34      163.02     11.50 o 
   0   0   2    10095.34     9810.65    165.77 o 
   1   0   2      293.33      274.64     10.37 o 
   2   0   2      390.58      375.35     13.90 o 
   3   0   2       41.60       53.24      7.82 o 
   4   0   2     2424.89     2400.64     87.31 o 
   5   0   2      340.72      405.20     20.25 o 
   6   0   2      655.38      744.93     48.05 o 
   7   0   2      140.63      148.08     31.25 o 
   8   0   2       40.80       45.59     24.86 o 
  -8   1   2        3.83       13.92     14.10 o 
  -7   1   2        0.04       -5.51      7.74 o 
  -6   1   2       42.68       49.84      9.31 o 
  -5   1   2       60.76       65.53      7.16 o 
  -4   1   2       22.79       23.00      5.39 o 
  -3   1   2     2007.03     2154.25     24.77 o 
  -2   1   2     4541.26     4517.18     60.93 o 
  -1   1   2      157.88      169.36      7.49 o 
   0   1   2     1087.12     1237.21     21.43 o 
   1   1   2      144.36      116.46     13.51 o 
   2   1   2      250.53      257.72      9.55 o 
   3   1   2      317.53      315.64     11.65 o 
   4   1   2       16.94        4.51      4.59 o 
   5   1   2      118.52       89.72      8.49 o 
   6   1   2       20.82       13.05     11.18 o 
   7   1   2        1.91        4.69     11.65 o 
   8   1   2        2.09        8.70     15.94 o 
  -8   2   2      185.29      157.61     28.15 o 
  -7   2   2      524.92      582.91     21.15 o 
  -6   2   2      372.57      401.60     22.15 o 
  -5   2   2      230.56      228.41     10.61 o 
  -4   2   2       18.59       18.42      5.25 o 
  -3   2   2     2188.33     2185.75     25.81 o 
  -2   2   2    21226.28    22142.66    185.44 o 
  -1   2   2     1517.99     1573.93     27.65 o 
   0   2   2     2306.43     2384.44     49.03 o 
   1   2   2     2040.64     1991.46     31.49 o 
   2   2   2     4659.30     4802.81     55.64 o 
   3   2   2       48.92       43.35      5.72 o 
   4   2   2      489.50      466.32     15.45 o 
   5   2   2      105.95       81.33      8.20 o 
   6   2   2      155.53      160.18     14.50 o 
   7   2   2       45.86       71.13     16.96 o 
   8   2   2       45.70       71.48     34.64 o 
  -8   3   2        5.66       23.88     14.03 o 
  -7   3   2      301.70      328.83     17.04 o 
  -6   3   2       42.93       33.60      8.81 o 
  -5   3   2      655.62      692.84     20.19 o 
  -4   3   2      229.71      242.96     10.89 o 
  -3   3   2      317.62      377.59      9.28 o 
  -2   3   2      394.28      396.08      8.21 o 
  -1   3   2     4339.15     4371.50     61.03 o 
   0   3   2      299.89      290.62     10.05 o 
   1   3   2      451.37      460.58     10.95 o 
   2   3   2        3.88        5.95      3.77 o 
   3   3   2      102.84      135.96      8.15 o 
   4   3   2       59.84       53.09      7.06 o 
   5   3   2        0.15       -2.13      6.08 o 
   6   3   2       61.13       71.19     11.86 o 
   7   3   2        6.75      -20.65     18.23 o 
   8   3   2        1.62        8.50     14.62 o 
  -8   4   2      233.87      316.20     27.06 o 
  -7   4   2      324.11      321.66     15.05 o 
  -6   4   2      327.66      308.45     20.46 o 
  -5   4   2     1631.55     1529.64     39.56 o 
  -4   4   2     2821.76     2694.97     35.23 o 
  -3   4   2        7.24       16.00      3.48 o 
  -2   4   2      131.18      120.33      4.97 o 
  -1   4   2     1243.28     1301.03     20.20 o 
   0   4   2     8946.29     9520.69     74.79 o 
   1   4   2     2382.32     2406.79     31.32 o 
   2   4   2     1615.18     1557.60     26.56 o 
   3   4   2     1563.60     1456.22     25.19 o 
   4   4   2      238.02      232.89     14.01 o 
   5   4   2      165.87      167.66     16.18 o 
   6   4   2       57.41       58.71     11.72 o 
   7   4   2       10.31       23.47     14.78 o 
   8   4   2      103.26      152.04     25.20 o 
  -8   5   2       13.72       17.00     21.72 o 
  -7   5   2      161.48      180.67     12.37 o 
  -6   5   2        3.51       -2.40      7.61 o 
  -5   5   2     1125.10     1196.15     35.45 o 
  -4   5   2      267.84      254.30      8.85 o 
  -3   5   2     1239.61     1271.81     27.53 o 
  -2   5   2      104.05      119.97      5.93 o 
  -1   5   2      163.71      187.17      6.29 o 
   0   5   2      192.61      239.53      7.68 o 
   1   5   2      892.45      846.03     16.11 o 
   2   5   2      242.10      291.51      9.62 o 
   3   5   2       64.81       73.09      6.15 o 
   4   5   2      142.41      176.51     14.47 o 
   5   5   2       58.45       84.33     26.97 o 
   6   5   2        2.90       11.12     11.27 o 
   7   5   2        0.69        1.18     10.02 o 
   8   5   2        4.86       -6.81     15.00 o 
  -8   6   2       49.32       31.05     21.72 o 
  -7   6   2       18.09        8.66      8.55 o 
  -6   6   2     1671.08     1632.98     32.77 o 
  -5   6   2      895.47      901.93     26.04 o 
  -4   6   2     1800.42     1795.17     25.86 o 
  -3   6   2     4292.74     4256.05     42.09 o 
  -2   6   2     2387.30     2537.07     27.16 o 
  -1   6   2     3632.21     3813.66     35.97 o 
   0   6   2      643.34      746.87     12.46 o 
   1   6   2     6940.74     6996.79     75.94 o 
   2   6   2      558.07      540.26     12.90 o 
   3   6   2      491.81      492.98     15.75 o 
   4   6   2      514.89      480.68     22.56 o 
   5   6   2       92.40      128.01     15.66 o 
   6   6   2      435.49      498.85     28.20 o 
   7   6   2      103.07      104.56     38.80 o 
   8   6   2      118.31      137.03     25.08 o 
  -8   7   2       40.09       37.93     16.40 o 
  -7   7   2       21.89       29.06     10.63 o 
  -6   7   2       14.60        5.53      7.09 o 
  -5   7   2       38.61       36.64      7.32 o 
  -4   7   2       13.87       11.72      5.09 o 
  -3   7   2     2870.38     2902.34     30.68 o 
  -2   7   2     1311.47     1217.05     17.24 o 
  -1   7   2     1146.42     1166.73     16.54 o 
   0   7   2     1473.61     1469.29     18.80 o 
   1   7   2       66.51       85.26      5.67 o 
   2   7   2     1374.13     1453.34     23.51 o 
   3   7   2      568.92      557.29     20.90 o 
   4   7   2       27.77       42.38     20.59 o 
   5   7   2      160.09      162.35     17.50 o 
   6   7   2      150.86      191.67     20.74 o 
   7   7   2        7.04       19.71     14.28 o 
   8   7   2       33.49       10.80     17.24 o 
  -8   8   2      100.66       96.68     27.02 o 
  -7   8   2       88.58      112.12     15.59 o 
  -6   8   2      384.61      417.06     21.13 o 
  -5   8   2      129.37      120.94      9.89 o 
  -4   8   2     3816.30     3743.96     47.53 o 
  -3   8   2     3089.68     3238.50     42.52 o 
  -2   8   2     3707.73     3706.83     37.57 o 
  -1   8   2     7427.14     7230.51     73.09 o 
   0   8   2     2429.44     2546.20     35.50 o 
   1   8   2       42.09       39.70      4.85 o 
   2   8   2       42.65       36.49      7.07 o 
   3   8   2       14.90       11.43      7.55 o 
   4   8   2      684.59      648.98     27.16 o 
   5   8   2      114.24      114.69     16.08 o 
   6   8   2      298.96      297.46     56.55 o 
   7   8   2      102.28      165.34     21.92 o 
   8   8   2       42.18       13.20     16.95 o 
  -8   9   2       92.13      123.33     22.74 o 
  -7   9   2       94.23       54.41     21.60 o 
  -6   9   2      110.16      134.08     14.47 o 
  -5   9   2       97.13       84.52     11.42 o 
  -4   9   2       24.83       18.40      5.51 o 
  -3   9   2       71.05       68.91      4.60 o 
  -2   9   2      721.43      752.41     14.04 o 
  -1   9   2      918.64      922.36     17.51 o 
   0   9   2      623.94      632.55     13.50 o 
   1   9   2     1878.45     2097.36     28.86 o 
   2   9   2      812.31      800.51     17.00 o 
   3   9   2      979.32      997.52     32.55 o 
   4   9   2       50.15       59.66     12.28 o 
   5   9   2      143.58      144.69     17.61 o 
   6   9   2       31.63       40.10     24.52 o 
   7   9   2        8.29        6.93     13.15 o 
  -8  10   2       83.57       97.53     33.02 o 
  -7  10   2      176.41      187.42     18.51 o 
  -6  10   2      224.70      240.52     47.96 o 
  -5  10   2      264.36      293.24     17.92 o 
  -4  10   2      596.61      587.27     21.46 o 
  -3  10   2      210.39      216.96     11.13 o 
  -2  10   2      860.55      895.01     16.61 o 
  -1  10   2     1323.65     1203.66     49.02 o 
   0  10   2      178.91      149.66      7.08 o 
   1  10   2     1607.10     1400.89     25.95 o 
   2  10   2     1361.35     1247.73     23.15 o 
   3  10   2      773.58      728.16     28.20 o 
   4  10   2      759.56      774.45     31.18 o 
   5  10   2      419.30      436.71     27.42 o 
   6  10   2      192.08      241.31     27.22 o 
   7  10   2       69.89       59.17     16.35 o 
  -8  11   2       34.82       29.38     16.28 o 
  -7  11   2       66.20       57.64     13.07 o 
  -6  11   2      359.34      320.29     20.32 o 
  -5  11   2       84.35       70.72     11.84 o 
  -4  11   2      314.91      332.51     17.45 o 
  -3  11   2       35.99       33.82      6.85 o 
  -2  11   2     1234.93     1197.59     19.48 o 
  -1  11   2     2549.16     2629.31     32.09 o 
   0  11   2      117.25      158.65      7.59 o 
   1  11   2     6007.14     5856.92     63.05 o 
   2  11   2      144.28      138.27      8.42 o 
   3  11   2      268.63      241.06     18.83 o 
   4  11   2      455.76      473.32     26.05 o 
   5  11   2        0.81       -2.86      9.85 o 
   6  11   2        2.82       -2.33     10.86 o 
   7  11   2       22.94       49.09     17.40 o 
  -7  12   2       87.92      102.07     14.35 o 
  -6  12   2      166.53      156.41     16.52 o 
  -5  12   2      634.09      633.02     25.12 o 
  -4  12   2        2.98        1.45      7.25 o 
  -3  12   2      738.07      634.49     18.79 o 
  -2  12   2      342.40      284.02     10.56 o 
  -1  12   2       63.51       73.04      6.28 o 
   0  12   2     3255.73     3309.63     37.09 o 
   1  12   2     1134.61     1039.00     20.95 o 
   2  12   2     1129.26     1103.78     24.85 o 
   3  12   2     1109.06     1058.24     73.94 o 
   4  12   2      489.40      465.91     45.45 o 
   5  12   2      179.30      162.13     45.64 o 
   6  12   2       57.17       46.60     15.61 o 
   7  12   2       24.09       44.13     17.18 o 
  -7  13   2       15.39        0.42     10.10 o 
  -6  13   2        9.68        6.45      9.34 o 
  -5  13   2       56.94       54.27     12.38 o 
  -4  13   2        1.52       -0.13      7.71 o 
  -3  13   2     1296.97     1344.89     28.18 o 
  -2  13   2      874.50      893.02     17.83 o 
  -1  13   2      781.93      677.09     15.29 o 
   0  13   2       10.20       15.13      4.73 o 
   1  13   2      312.25      296.21     12.19 o 
   2  13   2      245.75      233.33     15.00 o 
   3  13   2      651.54      597.32     35.23 o 
   4  13   2      100.76       77.14     16.23 o 
   5  13   2      199.08      191.30     21.68 o 
   6  13   2       26.39       49.92     16.57 o 
   7  13   2       49.27       54.84     31.98 o 
  -7  14   2       37.83       32.53     13.46 o 
  -6  14   2       21.51        7.66     10.21 o 
  -5  14   2      241.65      222.28     20.13 o 
  -4  14   2      172.64      188.06     24.89 o 
  -3  14   2      123.54      106.58     10.22 o 
  -2  14   2      344.46      365.61     20.43 o 
  -1  14   2      409.19      364.18     16.85 o 
   0  14   2     1367.91     1369.98     22.49 o 
   1  14   2      165.72      138.09      9.57 o 
   2  14   2     1820.16     1781.44     39.70 o 
   3  14   2      603.93      612.09     29.83 o 
   4  14   2       66.54       83.14     16.64 o 
   5  14   2      127.92      155.86     42.30 o 
   6  14   2       59.96       50.62     17.38 o 
   7  14   2       39.02       57.62     19.81 o 
  -7  15   2        5.28        4.66     12.71 o 
  -6  15   2        0.63       -7.91     12.01 o 
  -5  15   2      474.12      489.99     27.90 o 
  -4  15   2       38.78       50.87     14.56 o 
  -3  15   2     1240.72     1239.93     33.94 o 
  -2  15   2      317.83      315.37     17.85 o 
  -1  15   2      452.71      499.84     26.66 o 
   0  15   2     1597.40     1519.92     28.61 o 
   1  15   2       29.99       34.75      7.99 o 
   2  15   2       11.01       33.15     10.80 o 
   3  15   2      415.87      450.61     48.25 o 
   4  15   2        8.95       -7.38     12.48 o 
   5  15   2      484.77      498.80     32.31 o 
   6  15   2       52.59       83.10     24.27 o 
  -7  16   2       18.35        9.79     24.40 o 
  -6  16   2       54.18       64.64     14.33 o 
  -5  16   2        1.78       -5.44      9.24 o 
  -4  16   2      164.46      166.97     15.77 o 
  -3  16   2      260.10      296.90     15.56 o 
  -2  16   2      591.42      662.48     20.21 o 
  -1  16   2      684.40      644.96     16.51 o 
   0  16   2      142.39      127.84     10.29 o 
   1  16   2      907.34      910.90     22.37 o 
   2  16   2      136.90      148.26     14.57 o 
   3  16   2      228.20      198.97     21.37 o 
   4  16   2      402.09      374.63     44.56 o 
   5  16   2      253.76      271.79     27.07 o 
   6  16   2      209.23      209.04     26.54 o 
  -6  17   2       48.62       40.67     16.34 o 
  -5  17   2       30.98       25.14     11.56 o 
  -4  17   2      344.15      400.68     22.13 o 
  -3  17   2      149.23      128.81     12.12 o 
  -2  17   2      526.32      591.12     24.17 o 
  -1  17   2      757.51      705.03     24.44 o 
   0  17   2      216.91      227.66     12.86 o 
   1  17   2      669.70      610.03     52.37 o 
   2  17   2      204.42      217.02     17.40 o 
   3  17   2      162.10      176.71     21.11 o 
   4  17   2      118.38       98.41     19.54 o 
   5  17   2       24.39       32.27     16.03 o 
   6  17   2      106.35      121.06     27.81 o 
  -6  18   2       47.41       53.22     13.39 o 
  -5  18   2       35.05       20.25     11.58 o 
  -4  18   2      421.50      456.41     23.72 o 
  -3  18   2      114.28      105.69     12.29 o 
  -2  18   2      420.00      398.22     21.64 o 
  -1  18   2      762.24      784.04     22.28 o 
   0  18   2      444.16      488.03     18.14 o 
   1  18   2      176.53      123.08     16.80 o 
   2  18   2       41.07       35.35     10.92 o 
   3  18   2       36.40       24.12     13.83 o 
   4  18   2      235.00      236.22     25.40 o 
   5  18   2      120.93      162.94     24.72 o 
   6  18   2      147.63      104.55     28.35 o 
  -6  19   2       98.83      143.14     19.74 o 
  -5  19   2       45.26       39.73     15.27 o 
  -4  19   2       96.09      115.03     15.63 o 
  -3  19   2       11.41        7.57      6.30 o 
  -2  19   2      107.69      107.63     22.38 o 
  -1  19   2      105.50      118.89     14.13 o 
   0  19   2       70.96       78.71     12.68 o 
   1  19   2      664.23      715.68     36.74 o 
   2  19   2      454.60      406.67     31.54 o 
   3  19   2      181.39      141.87     23.63 o 
   4  19   2      489.68      513.74     34.95 o 
   5  19   2       22.16       14.05     27.51 o 
  -5  20   2       79.24       86.71     14.54 o 
  -4  20   2       98.94       82.36     14.75 o 
  -3  20   2       85.52       99.95     20.53 o 
  -2  20   2      224.33      264.23     19.67 o 
  -1  20   2       10.52        2.84      9.18 o 
   0  20   2       88.70       71.30     10.62 o 
   1  20   2      177.00      162.73     18.99 o 
   2  20   2      407.91      437.61     24.91 o 
   3  20   2      399.89      363.71     29.88 o 
   4  20   2       56.88       59.40     19.25 o 
   5  20   2       44.01       42.51     19.96 o 
  -5  21   2      132.20      142.10     19.68 o 
  -4  21   2      113.07       91.88     27.82 o 
  -3  21   2       98.13      119.21     16.53 o 
  -2  21   2       42.21       36.89     15.48 o 
  -1  21   2      191.43      209.99     18.23 o 
   0  21   2      205.52      157.01     26.52 o 
   1  21   2       86.33      105.73     15.31 o 
   2  21   2      148.40      143.12     31.09 o 
   3  21   2      111.62      110.24     38.57 o 
   4  21   2       97.67       84.20     21.25 o 
   5  21   2      114.24      154.26     28.03 o 
  -5  22   2      120.53      112.92     26.25 o 
  -4  22   2       35.70       63.59     49.62 o 
  -3  22   2       40.82       16.79     13.88 o 
  -2  22   2       26.67        3.49      8.92 o 
  -1  22   2       15.02       12.25      9.00 o 
   0  22   2      381.05      340.41     28.49 o 
   1  22   2      165.86      120.50     18.75 o 
   2  22   2      170.97      203.00     29.43 o 
   3  22   2      113.61      111.76     29.48 o 
   4  22   2       85.24       80.86     21.56 o 
  -4  23   2       49.90       24.41     19.03 o 
  -3  23   2      251.84      232.55     22.62 o 
  -2  23   2      232.46      217.36     20.61 o 
  -1  23   2       67.45       83.87     14.92 o 
   0  23   2      152.09      178.89     23.94 o 
   1  23   2       19.61       32.37     12.10 o 
   2  23   2       98.07      107.84     17.64 o 
   3  23   2       97.78       55.66     19.24 o 
   4  23   2       45.61       10.95     17.37 o 
  -4  24   2       24.69       26.72     21.11 o 
  -3  24   2       93.95       93.59     31.74 o 
  -2  24   2      173.71      193.20     20.74 o 
  -1  24   2      133.74      159.89     24.55 o 
   0  24   2       83.08       37.54     17.36 o 
   1  24   2        5.81        2.47     10.77 o 
   2  24   2      100.06       66.69     16.11 o 
   3  24   2        4.67       19.80     18.12 o 
  -3  25   2       63.09       69.36     17.53 o 
  -2  25   2       82.52       92.15     17.75 o 
  -1  25   2       80.16      105.18     22.93 o 
   0  25   2      136.08      124.21     23.61 o 
   1  25   2      115.51       83.04     32.57 o 
   2  25   2       80.20       66.85     16.47 o 
  -2  26   2       22.89       29.11     22.94 o 
  -1  26   2       67.84       61.43     20.09 o 
   0  26   2       31.73       20.45     16.24 o 
   1  26   2        3.00        5.16     16.18 o 
  -8   1   3       59.34       50.41     16.57 o 
  -7   1   3      399.91      373.38     26.16 o 
  -6   1   3      592.43      617.25     16.75 o 
  -5   1   3      720.77      676.94     15.46 o 
  -4   1   3      782.95      824.33     14.07 o 
  -3   1   3     2746.59     2700.56     32.80 o 
  -2   1   3     1354.25     1448.86     27.54 o 
  -1   1   3     6707.51     6885.82     63.83 o 
   0   1   3      263.61      290.79     11.59 o 
   1   1   3     5814.80     6128.10     82.22 o 
   2   1   3       21.31       26.17      5.20 o 
   3   1   3     2676.54     2710.47     35.53 o 
   4   1   3       74.49       75.99      7.42 o 
   5   1   3      894.41      883.79     21.80 o 
   6   1   3        8.18       14.87     11.59 o 
   7   1   3       85.87       96.18     24.66 o 
   8   1   3        5.50       25.08     16.94 o 
  -8   2   3       76.46      108.28     19.97 o 
  -7   2   3       22.19       30.75     13.43 o 
  -6   2   3       19.22        9.90      5.11 o 
  -5   2   3      341.84      298.92      9.91 o 
  -4   2   3      679.56      739.28     14.85 o 
  -3   2   3      459.46      476.37     10.39 o 
  -2   2   3        0.39        2.37      2.25 o 
  -1   2   3     1889.32     2089.24     25.19 o 
   0   2   3       78.37       78.93      7.06 o 
   1   2   3     3325.99     3469.15     42.62 o 
   2   2   3       16.16       28.21      6.88 o 
   3   2   3        3.93       -0.17      4.21 o 
   4   2   3      212.36      184.56     12.23 o 
   5   2   3       18.35       18.18      7.92 o 
   6   2   3       65.81       69.77     12.14 o 
   7   2   3       47.87       39.98     15.60 o 
   8   2   3        8.28        9.26     19.41 o 
  -8   3   3      102.52       99.99     19.46 o 
  -7   3   3      499.77      446.94     39.25 o 
  -6   3   3       22.23       29.03      7.47 o 
  -5   3   3     1142.98     1078.08     20.06 o 
  -4   3   3      111.29      106.73      6.55 o 
  -3   3   3      969.18      979.84     21.13 o 
  -2   3   3      334.76      389.78     10.12 o 
  -1   3   3     5179.28     5210.17     50.66 o 
   0   3   3        5.60       13.24      3.70 o 
   1   3   3     4631.11     4493.20     52.63 o 
   2   3   3     1287.18     1357.04     23.73 o 
   3   3   3     1919.60     1673.27     33.06 o 
   4   3   3       13.84        4.59      5.07 o 
   5   3   3      330.76      340.06     17.84 o 
   6   3   3       32.70       17.96     10.07 o 
   7   3   3      262.95      306.84     28.24 o 
   8   3   3       15.93        5.85     15.44 o 
  -8   4   3        5.01       -9.00     12.32 o 
  -7   4   3       50.77       42.68     16.07 o 
  -6   4   3       14.35        4.54      6.12 o 
  -5   4   3      333.15      326.60     11.45 o 
  -4   4   3      332.08      352.36     10.50 o 
  -3   4   3       28.48       27.43      3.99 o 
  -2   4   3     2119.35     2108.00     20.93 o 
  -1   4   3     2563.20     2502.96     25.59 o 
   0   4   3      544.18      588.06     12.28 o 
   1   4   3     2223.20     2248.83     31.64 o 
   2   4   3      249.89      239.05      9.95 o 
   3   4   3      198.91      209.21     10.48 o 
   4   4   3       14.28       23.28      5.99 o 
   5   4   3       88.35       76.92     13.23 o 
   6   4   3       81.53       71.51     12.26 o 
   7   4   3        1.11       -2.06     12.74 o 
   8   4   3       25.21       25.43     16.94 o 
  -8   5   3       17.02       17.20     22.11 o 
  -7   5   3      887.74      925.73     31.03 o 
  -6   5   3      173.76      170.98     11.72 o 
  -5   5   3     1661.61     1674.47     47.85 o 
  -4   5   3        1.57        1.54      3.44 o 
  -3   5   3     2313.76     2401.39     27.46 o 
  -2   5   3     2910.18     2921.08     27.02 o 
  -1   5   3       13.57       15.27      3.38 o 
   0   5   3      621.05      595.38     13.34 o 
   1   5   3     2813.12     2512.38     38.54 o 
   2   5   3      123.24      154.37      9.10 o 
   3   5   3     1412.80     1287.31     31.91 o 
   4   5   3      254.28      253.53     17.92 o 
   5   5   3      443.53      413.89     24.02 o 
   6   5   3      319.06      322.55     20.33 o 
   7   5   3      224.94      222.23     25.68 o 
   8   5   3       91.87       94.02     22.30 o 
  -8   6   3        5.00       10.81     20.14 o 
  -7   6   3      131.63      101.19     18.13 o 
  -6   6   3        1.32        6.22      6.82 o 
  -5   6   3      614.38      605.90     17.99 o 
  -4   6   3      490.58      482.37     12.16 o 
  -3   6   3       19.05       29.24      7.59 o 
  -2   6   3     3443.17     3487.10     31.31 o 
  -1   6   3      465.46      516.09     14.01 o 
   0   6   3      107.09      117.75      5.96 o 
   1   6   3      591.14      528.82     14.04 o 
   2   6   3      182.37      199.36     10.00 o 
   3   6   3     1066.78     1037.67     35.60 o 
   4   6   3       55.25       31.02     20.19 o 
   5   6   3      120.29      101.93     22.90 o 
   6   6   3       92.08       85.85     16.44 o 
   7   6   3       21.41       29.58     19.06 o 
  -8   7   3       32.94       29.01     15.38 o 
  -7   7   3       86.56       98.72     18.49 o 
  -6   7   3       56.15       60.51     12.45 o 
  -5   7   3     2799.36     2838.55     42.08 o 
  -4   7   3      288.23      274.66      9.48 o 
  -3   7   3     2978.02     3034.62     32.68 o 
  -2   7   3      639.73      655.41     14.27 o 
  -1   7   3     5876.74     6141.44     61.62 o 
   0   7   3      204.09      223.01      8.79 o 
   1   7   3      624.61      664.66     16.32 o 
   2   7   3      490.48      431.61     13.30 o 
   3   7   3      387.74      426.52     21.02 o 
   4   7   3      320.31      336.74     43.14 o 
   5   7   3      712.84      765.59     41.81 o 
   6   7   3      140.16      168.88     20.61 o 
   7   7   3      299.05      312.29     22.79 o 
  -8   8   3       20.77       42.35     23.34 o 
  -7   8   3        0.95      -16.31     11.32 o 
  -6   8   3       46.27       31.35      9.88 o 
  -5   8   3      146.78      135.59     10.82 o 
  -4   8   3      109.65      121.05     16.98 o 
  -3   8   3     1933.78     1961.56     24.38 o 
  -2   8   3       33.18       39.77      4.80 o 
  -1   8   3      730.82      779.19     18.01 o 
   0   8   3      641.18      627.67     14.30 o 
   1   8   3      270.78      273.37     11.16 o 
   2   8   3      311.99      293.72     11.26 o 
   3   8   3      212.39      179.04     15.53 o 
   4   8   3      273.22      292.08     51.05 o 
   5   8   3       47.32       33.15     11.95 o 
   6   8   3       53.60       27.82     13.24 o 
   7   8   3        9.81        6.68     17.88 o 
  -8   9   3       36.18        8.33     15.04 o 
  -7   9   3      203.19      256.93     25.85 o 
  -6   9   3      421.35      408.52     21.20 o 
  -5   9   3      322.44      355.82     18.81 o 
  -4   9   3       73.06       66.87      9.86 o 
  -3   9   3     9540.55     9532.25     74.70 o 
  -2   9   3      249.24      245.14      8.91 o 
  -1   9   3     2342.35     2227.50     30.81 o 
   0   9   3     1224.42     1296.33     20.78 o 
   1   9   3       24.13       21.29      5.54 o 
   2   9   3      920.46      986.91     21.04 o 
   3   9   3     1080.44      910.11     31.41 o 
   4   9   3      813.55      666.11     29.14 o 
   5   9   3     1666.79     1637.04     49.67 o 
   6   9   3       54.57       47.79     20.64 o 
   7   9   3      290.76      285.82     38.67 o 
  -8  10   3       42.78        0.63     13.99 o 
  -7  10   3        8.01        3.34     13.17 o 
  -6  10   3       60.07       64.51     12.31 o 
  -5  10   3        8.87        9.59      8.41 o 
  -4  10   3       54.28       42.03     13.66 o 
  -3  10   3      522.59      552.14     13.51 o 
  -2  10   3        9.57       20.77      4.64 o 
  -1  10   3     5261.37     5102.44     73.19 o 
   0  10   3      782.37      805.19     22.07 o 
   1  10   3      485.92      533.10     14.29 o 
   2  10   3     1639.83     1542.74     28.14 o 
   3  10   3      806.62      772.79     30.05 o 
   4  10   3      334.07      342.13     29.63 o 
   5  10   3        7.50       19.92     14.15 o 
   6  10   3       53.56       24.98     14.10 o 
   7  10   3       24.52       26.14     15.52 o 
  -8  11   3       35.52       54.52     18.49 o 
  -7  11   3      237.79      231.15     25.11 o 
  -6  11   3       59.42       41.82     11.23 o 
  -5  11   3     1245.97     1173.04     33.03 o 
  -4  11   3      441.87      454.60     19.62 o 
  -3  11   3      158.09      126.58     11.50 o 
  -2  11   3      331.31      282.57     10.24 o 
  -1  11   3     2812.40     2931.59     38.61 o 
   0  11   3      573.61      603.15     13.92 o 
   1  11   3     3239.62     3200.04     41.55 o 
   2  11   3       65.76       59.89      8.90 o 
   3  11   3     1841.25     1839.56     55.76 o 
   4  11   3      376.37      362.81     34.49 o 
   5  11   3      573.12      598.76     31.26 o 
   6  11   3       88.92       89.06     18.30 o 
   7  11   3       85.36      106.65     21.91 o 
  -7  12   3       12.51       31.75     14.74 o 
  -6  12   3       24.73       13.39     10.39 o 
  -5  12   3       25.41       12.59      8.95 o 
  -4  12   3       14.92       10.12      7.90 o 
  -3  12   3      199.77      211.24     12.05 o 
  -2  12   3      133.24      128.15      7.91 o 
  -1  12   3     2410.85     2332.65     30.27 o 
   0  12   3     1365.01     1341.45     21.58 o 
   1  12   3      884.28      848.05     34.20 o 
   2  12   3     1164.19     1125.48     36.04 o 
   3  12   3       39.80       53.29     12.63 o 
   4  12   3       93.66      105.26     17.69 o 
   5  12   3        2.73       11.64     12.67 o 
   6  12   3        9.20       14.73     16.75 o 
   7  12   3       48.90       72.23     23.63 o 
  -7  13   3      225.03      189.40     24.53 o 
  -6  13   3        4.94       -5.48      9.20 o 
  -5  13   3       72.32       90.53     28.38 o 
  -4  13   3       72.44       53.72     10.56 o 
  -3  13   3      305.95      358.48     15.27 o 
  -2  13   3     1125.96     1063.63     20.03 o 
  -1  13   3     1394.52     1355.42     22.52 o 
   0  13   3     1755.28     1624.79     28.03 o 
   1  13   3     9321.73     8853.54     97.24 o 
   2  13   3      388.50      400.20     39.16 o 
   3  13   3     1863.90     1810.45     50.73 o 
   4  13   3       17.94        0.49     10.31 o 
   5  13   3       30.40       13.48     29.97 o 
   6  13   3        7.61        9.48     14.20 o 
   7  13   3       50.14       28.57     17.54 o 
  -7  14   3       25.31       37.61     19.06 o 
  -6  14   3       42.19       28.34     11.39 o 
  -5  14   3      149.65      152.69     15.96 o 
  -4  14   3      104.33      111.31     13.17 o 
  -3  14   3      537.72      478.85     17.77 o 
  -2  14   3      486.06      520.48     14.61 o 
  -1  14   3      146.69      147.13      8.84 o 
   0  14   3      157.34      121.65      8.35 o 
   1  14   3       16.28        7.48      5.57 o 
   2  14   3      256.04      231.66     19.50 o 
   3  14   3      110.00      125.06     16.98 o 
   4  14   3      187.66      183.89     20.91 o 
   5  14   3      104.40      118.69     49.82 o 
   6  14   3       81.01      119.63     23.19 o 
  -7  15   3       89.77       89.45     20.36 o 
  -6  15   3        3.45       -0.06     10.60 o 
  -5  15   3      212.81      234.92     25.61 o 
  -4  15   3      267.10      297.84     18.53 o 
  -3  15   3      318.99      314.86     15.52 o 
  -2  15   3      255.39      273.67     16.58 o 
  -1  15   3     2088.31     2033.17     30.05 o 
   0  15   3      415.23      433.28     13.76 o 
   1  15   3      929.45      947.15     30.58 o 
   2  15   3      177.29      179.29     18.71 o 
   3  15   3     1126.15     1069.95     82.15 o 
   4  15   3       17.95       30.15     13.63 o 
   5  15   3      297.28      222.07     25.03 o 
   6  15   3       39.80       38.10     16.48 o 
  -7  16   3       27.79       46.17     16.78 o 
  -6  16   3       21.00       40.15     13.17 o 
  -5  16   3      190.18      174.18     17.56 o 
  -4  16   3      562.69      609.98     25.65 o 
  -3  16   3       21.75        1.88      7.18 o 
  -2  16   3      664.35      657.17     24.46 o 
  -1  16   3        0.55       -1.82      5.31 o 
   0  16   3      669.66      671.45     19.70 o 
   1  16   3       12.17        5.97      8.35 o 
   2  16   3       56.25       47.91     13.43 o 
   3  16   3      620.88      661.11     39.26 o 
   4  16   3      116.22       86.70     17.99 o 
   5  16   3       96.42       68.51     21.86 o 
   6  16   3      108.64      102.00     31.49 o 
  -6  17   3       54.71       55.43     18.30 o 
  -5  17   3      295.56      319.48     21.98 o 
  -4  17   3      137.85      131.97     15.52 o 
  -3  17   3     1380.00     1425.93     32.13 o 
  -2  17   3      171.19      198.96     15.49 o 
  -1  17   3      824.71      783.89     21.89 o 
   0  17   3       28.11       35.13      7.86 o 
   1  17   3      444.69      416.22     22.82 o 
   2  17   3       63.09       48.91     14.97 o 
   3  17   3       73.49       83.49     17.32 o 
   4  17   3      273.23      278.28     26.93 o 
   5  17   3      328.98      402.84     32.20 o 
   6  17   3       36.61       74.72     21.09 o 
  -6  18   3      141.35      158.02     19.41 o 
  -5  18   3        1.06        2.72     10.02 o 
  -4  18   3      238.00      228.08     18.52 o 
  -3  18   3       35.30       33.83      9.12 o 
  -2  18   3      574.54      581.82     20.02 o 
  -1  18   3        1.89       20.43      7.78 o 
   0  18   3      228.66      219.46     19.30 o 
   1  18   3      768.47      751.58     28.25 o 
   2  18   3      296.68      303.61     25.29 o 
   3  18   3       46.28       20.55     14.16 o 
   4  18   3      106.03      109.64     25.06 o 
   5  18   3       14.79       23.48     18.42 o 
  -6  19   3       24.60       18.40     12.70 o 
  -5  19   3      178.87      204.46     20.02 o 
  -4  19   3       34.34       49.48     11.06 o 
  -3  19   3      432.40      449.91     19.93 o 
  -2  19   3        8.75       15.35      9.74 o 
  -1  19   3      498.47      481.23     22.72 o 
   0  19   3       45.44       39.77      8.81 o 
   1  19   3      136.12      157.79     16.46 o 
   2  19   3       59.54       41.52     12.39 o 
   3  19   3      359.25      363.95     29.06 o 
   4  19   3       10.67       20.03     15.63 o 
   5  19   3      101.78      113.62     23.69 o 
  -5  20   3        1.78        1.68     11.53 o 
  -4  20   3      148.77      154.31     15.36 o 
  -3  20   3       15.72        0.52     10.43 o 
  -2  20   3       82.68       72.92     13.34 o 
  -1  20   3      506.27      529.51     24.84 o 
   0  20   3      280.95      303.62     19.85 o 
   1  20   3       11.98       11.87     10.63 o 
   2  20   3      309.89      335.26     29.50 o 
   3  20   3       21.53       28.94     16.37 o 
   5  20   3       16.14       21.86     17.93 o 
  -5  21   3      136.50      115.86     17.72 o 
  -4  21   3       38.30       41.16     13.41 o 
  -3  21   3       62.83       48.83     14.15 o 
  -2  21   3       51.64       36.73     11.76 o 
  -1  21   3       29.35       18.17     10.68 o 
   0  21   3       31.57       32.51     11.66 o 
   1  21   3      302.45      283.27     29.59 o 
   2  21   3       38.90       48.53     13.81 o 
   3  21   3      253.13      256.01     27.52 o 
   4  21   3       47.65       22.46     18.03 o 
  -5  22   3       20.34       25.95     18.55 o 
  -4  22   3      121.29      131.46     18.47 o 
  -3  22   3      119.43      161.26     18.86 o 
  -2  22   3      224.86      261.34     28.76 o 
  -1  22   3       43.88       55.30     13.03 o 
   0  22   3      325.47      330.71     21.57 o 
   1  22   3       93.35       85.94     15.45 o 
   2  22   3      252.75      245.95     21.68 o 
   3  22   3       47.50       15.07     17.90 o 
   4  22   3      151.15      188.11     27.83 o 
  -4  23   3        2.23       15.37     15.06 o 
  -3  23   3       44.59       45.03     13.66 o 
  -2  23   3       25.25       39.24     12.95 o 
  -1  23   3      176.88      188.64     28.84 o 
   0  23   3       63.32       56.31     18.35 o 
   1  23   3      176.32      260.42     21.85 o 
   2  23   3       68.88       76.61     16.11 o 
   3  23   3       24.11       18.35     17.14 o 
  -3  24   3       64.99       59.25     14.97 o 
  -2  24   3      232.65      249.96     23.39 o 
  -1  24   3       14.63       23.65     16.22 o 
   0  24   3      148.19      135.74     23.63 o 
   1  24   3       21.93       22.37     12.99 o 
   2  24   3      214.52      263.54     24.71 o 
   3  24   3       86.47       76.96     26.97 o 
  -3  25   3      104.14      133.35     16.91 o 
  -2  25   3        0.22       15.44     13.16 o 
  -1  25   3       98.12       43.12     18.97 o 
   0  25   3       30.17       28.54     21.22 o 
   1  25   3       16.84       20.86     19.01 o 
   2  25   3       76.58       69.38     17.02 o 
  -2  26   3      130.00      143.15     25.29 o 
  -1  26   3       41.11       15.83     18.22 o 
   0  26   3      295.41      310.64     44.81 o 
   1  26   3       51.63       53.70     20.79 o 
  -8   0   4       65.63       75.56     26.43 o 
  -7   0   4      463.50      481.09     41.57 o 
  -6   0   4        6.76        6.68      9.18 o 
  -5   0   4     7580.75     7106.98    107.38 o 
  -4   0   4      162.04      178.31      9.77 o 
  -3   0   4      810.10      771.73     23.20 o 
  -2   0   4      334.84      320.95     25.70 o 
  -1   0   4      467.84      504.56     17.44 o 
   0   0   4     1722.41     1763.53     31.41 o 
   1   0   4      572.58      576.29     18.10 o 
   2   0   4        1.05       19.41      6.61 o 
   3   0   4     5332.23     5206.70    141.50 o 
   4   0   4      324.84      318.51     18.39 o 
   5   0   4     1909.18     1860.92     47.85 o 
   6   0   4      291.99      299.11     37.34 o 
   7   0   4       28.58       65.05     26.63 o 
  -8   1   4        4.02        4.40     13.24 o 
  -7   1   4        0.31        2.68     11.57 o 
  -6   1   4      108.99      110.32     11.94 o 
  -5   1   4        0.48       -5.54      3.98 o 
  -4   1   4      397.40      408.33     10.54 o 
  -3   1   4      824.95      799.84     16.83 o 
  -2   1   4       73.90       57.34      6.42 o 
  -1   1   4     4023.86     4095.70     44.01 o 
   0   1   4     1086.40     1091.59     19.36 o 
   1   1   4      788.40      766.66     17.43 o 
   2   1   4      638.67      723.72     15.88 o 
   3   1   4       20.64       16.74      5.42 o 
   4   1   4      147.10      149.27      9.94 o 
   5   1   4      134.28      132.07     10.92 o 
   6   1   4        2.89        4.15     11.46 o 
   7   1   4        1.44        9.24     14.71 o 
  -8   2   4        3.66       11.35     13.21 o 
  -7   2   4     1089.61     1095.14     42.31 o 
  -6   2   4       78.06       84.61     11.19 o 
  -5   2   4      692.24      681.36     14.28 o 
  -4   2   4       23.48       22.58      4.48 o 
  -3   2   4     6599.29     6411.98     77.19 o 
  -2   2   4       47.10       48.16      5.38 o 
  -1   2   4     5421.44     5477.75     55.25 o 
   0   2   4      319.77      316.17     10.66 o 
   1   2   4     6831.47     6736.80    101.70 o 
   2   2   4        2.45       -2.31      4.57 o 
   3   2   4     3359.75     3118.16     46.12 o 
   4   2   4        6.35        9.26      5.45 o 
   5   2   4      606.01      600.10     35.95 o 
   6   2   4        3.08        8.77     12.62 o 
   7   2   4      212.33      237.32     27.41 o 
  -8   3   4       41.02       38.82     15.99 o 
  -7   3   4       32.72       31.24     10.44 o 
  -6   3   4        3.33       -2.39      7.93 o 
  -5   3   4      101.01      105.42      7.71 o 
  -4   3   4       74.03      104.42      6.62 o 
  -3   3   4      566.22      529.79     11.29 o 
  -2   3   4      141.36      146.94      7.46 o 
  -1   3   4      901.03      927.27     16.74 o 
   0   3   4     1296.96     1279.02     28.03 o 
   1   3   4     1565.71     1243.43     54.78 o 
   2   3   4     1201.63     1194.98     23.79 o 
   3   3   4       11.58        2.34      4.74 o 
   4   3   4        7.01        2.33      5.29 o 
   5   3   4      341.33      313.22     18.43 o 
   6   3   4       65.28       69.13     13.48 o 
   7   3   4       43.92       70.88     19.18 o 
  -8   4   4       19.53       12.32     14.47 o 
  -7   4   4      376.59      419.52     22.13 o 
  -6   4   4      374.62      331.97     18.27 o 
  -5   4   4      925.20      936.21     18.69 o 
  -4   4   4     1110.13     1100.30     18.71 o 
  -3   4   4     3048.86     3042.57     32.82 o 
  -2   4   4     1003.65      964.67     18.75 o 
  -1   4   4    21329.28    21162.88    179.74 o 
   0   4   4      979.73     1066.27     32.48 o 
   1   4   4     4897.38     4608.65     71.93 o 
   2   4   4      970.08     1031.97     28.63 o 
   3   4   4       47.13       41.98      6.98 o 
   4   4   4       23.05       13.89      8.65 o 
   5   4   4      244.36      263.05     17.82 o 
   6   4   4       88.45      107.10     14.79 o 
   7   4   4      547.35      632.25     39.24 o 
  -8   5   4        2.51       17.98     21.13 o 
  -7   5   4       22.77       23.22     10.14 o 
  -6   5   4      196.48      216.26     15.58 o 
  -5   5   4        5.33        0.05      5.34 o 
  -4   5   4      337.18      344.88     10.72 o 
  -3   5   4       12.87       15.02      4.03 o 
  -2   5   4       30.43       24.17      3.85 o 
  -1   5   4      554.66      602.20     15.81 o 
   0   5   4      318.60      381.64     11.15 o 
   1   5   4     1183.97     1139.61     23.50 o 
   2   5   4      848.77      890.05     20.55 o 
   3   5   4      346.59      340.85     13.98 o 
   4   5   4      171.12      192.04     16.79 o 
   5   5   4        6.06       -4.25      9.30 o 
   6   5   4       45.10       49.01     12.31 o 
   7   5   4       18.35       13.42     19.51 o 
  -8   6   4       13.26       32.52     24.47 o 
  -7   6   4      454.22      438.25     29.51 o 
  -6   6   4        0.14      -10.32      6.88 o 
  -5   6   4     1344.48     1318.92     29.27 o 
  -4   6   4      479.41      445.47     12.01 o 
  -3   6   4     3589.58     3418.62     36.34 o 
  -2   6   4      499.56      521.90     10.33 o 
  -1   6   4     1958.61     1750.51     25.19 o 
   0   6   4      360.33      358.92     11.21 o 
   1   6   4     1616.39     1466.07     26.58 o 
   2   6   4       16.41       10.34      4.78 o 
   3   6   4      545.00      477.65     15.90 o 
   4   6   4        2.04       -0.13     20.73 o 
   5   6   4     1118.03     1106.62     39.45 o 
   6   6   4       13.08        5.87     16.56 o 
   7   6   4      613.74      575.61     38.01 o 
  -8   7   4        6.88       25.61     15.60 o 
  -7   7   4       84.76       78.78     17.30 o 
  -6   7   4       75.21       67.88     14.93 o 
  -5   7   4       30.29       32.93      7.14 o 
  -4   7   4      762.02      776.84     16.03 o 
  -3   7   4      947.36      857.47     15.50 o 
  -2   7   4      249.75      265.35      7.89 o 
  -1   7   4      169.23      189.13      8.56 o 
   0   7   4      293.66      281.85      9.18 o 
   1   7   4     4974.56     5317.19     65.35 o 
   2   7   4      525.22      503.05     33.20 o 
   3   7   4      593.67      574.98     17.55 o 
   4   7   4      753.93      658.63     29.39 o 
   5   7   4      355.07      379.32     25.89 o 
   6   7   4       31.78        0.70     12.62 o 
   7   7   4       84.10       57.06     14.95 o 
  -8   8   4        5.10       -9.94     13.66 o 
  -7   8   4      656.51      711.50     36.86 o 
  -6   8   4       28.41       37.05     12.64 o 
  -5   8   4     2242.43     2184.01     43.10 o 
  -4   8   4      132.37      138.56      7.76 o 
  -3   8   4     1809.93     1748.42     21.54 o 
  -2   8   4     3223.84     3207.43     39.31 o 
   0   8   4     1015.62     1132.31     18.44 o 
   1   8   4     1284.88     1066.39     23.18 o 
   2   8   4     2509.98     2463.39     38.78 o 
   3   8   4     6453.82     6508.13    219.86 o 
   4   8   4       47.00       52.34     11.95 o 
   5   8   4     2057.35     2098.19    140.52 o 
   6   8   4       11.82       20.28     12.85 o 
   7   8   4      270.21      302.37     43.50 o 
  -8   9   4       53.14       59.44     19.28 o 
  -7   9   4        2.19        9.04     14.20 o 
  -6   9   4      257.95      224.59     22.03 o 
  -5   9   4        0.07       -9.90      7.54 o 
  -4   9   4      249.37      261.23     15.00 o 
  -3   9   4      515.82      546.80     23.32 o 
  -2   9   4     3351.47     3261.36     40.69 o 
  -1   9   4     1767.00     1895.50     25.47 o 
   0   9   4      969.03     1029.84     18.05 o 
   1   9   4        1.38        6.16      6.64 o 
   2   9   4        7.53        3.58      4.71 o 
   3   9   4      155.30      158.38     19.11 o 
   4   9   4       65.59       52.48     12.71 o 
   5   9   4       26.87        8.08     11.25 o 
   6   9   4      285.12      294.81     27.06 o 
   7   9   4        3.30       -7.30     14.42 o 
  -8  10   4        0.57      -19.56     13.47 o 
  -7  10   4      614.50      634.02     36.55 o 
  -6  10   4        5.33       -3.62     22.01 o 
  -5  10   4     1472.34     1453.50     35.94 o 
  -4  10   4        2.44        1.67      7.08 o 
  -3  10   4     1538.27     1440.47     25.38 o 
  -2  10   4       86.29       78.52      6.62 o 
  -1  10   4      408.89      383.60     11.54 o 
   0  10   4       48.25       54.43      6.51 o 
   1  10   4     1331.34     1316.19     27.08 o 
   2  10   4       50.95       58.23      7.57 o 
   3  10   4     2484.68     2249.45    139.04 o 
   4  10   4      128.91      122.22     17.07 o 
   5  10   4     1364.33     1436.59     59.84 o 
   6  10   4        0.97        2.12     13.36 o 
   7  10   4      265.80      254.55     28.24 o 
  -8  11   4       65.28       74.04     19.35 o 
  -7  11   4        2.67        7.92     12.90 o 
  -6  11   4        1.67       16.21     11.74 o 
  -5  11   4      182.69      188.94     15.70 o 
  -4  11   4      117.01      122.55     12.46 o 
  -3  11   4     1095.61     1098.58     20.14 o 
  -2  11   4      936.70      907.23     17.90 o 
  -1  11   4      133.88      122.57      7.69 o 
   0  11   4     5630.64     5383.83     54.14 o 
   1  11   4     2210.48     2147.24     37.41 o 
   2  11   4      637.66      548.34     17.41 o 
   3  11   4      917.96      851.94     33.45 o 
   4  11   4       19.22       22.46     14.49 o 
   5  11   4       19.70        0.02     12.20 o 
   6  11   4       20.44       34.88     19.60 o 
   7  11   4       41.90       44.43     18.25 o 
  -7  12   4      367.98      307.26     28.21 o 
  -6  12   4        0.67       -2.23     12.68 o 
  -5  12   4      672.78      637.13     25.36 o 
  -4  12   4        0.30        7.55      9.75 o 
  -3  12   4      854.16      867.02     32.04 o 
  -2  12   4       64.52       60.77      7.49 o 
  -1  12   4     4035.67     3975.13     49.94 o 
   1  12   4     4886.39     4970.07     66.68 o 
   2  12   4      158.45      140.41     16.39 o 
   3  12   4     1224.19     1174.76     40.06 o 
   4  12   4       68.00       85.06     16.01 o 
   5  12   4      412.53      355.18     57.68 o 
   6  12   4       39.85       19.19     14.16 o 
   7  12   4      105.66      129.29     23.89 o 
  -7  13   4       23.17        5.12     14.39 o 
  -6  13   4      134.30      121.93     19.83 o 
  -5  13   4      455.88      429.45     22.08 o 
  -4  13   4      153.60      172.25     20.24 o 
  -3  13   4      276.85      276.85     13.95 o 
  -2  13   4     1144.79     1071.30     20.72 o 
  -1  13   4      223.20      237.87     20.22 o 
   0  13   4      286.86      246.45     12.13 o 
   1  13   4      153.49      194.43     11.22 o 
   2  13   4     1489.37     1548.04     44.80 o 
   3  13   4      122.96      123.63     17.58 o 
   4  13   4      347.33      322.53     25.53 o 
   5  13   4        7.12      -15.04     11.12 o 
   6  13   4       24.50       17.63     15.87 o 
  -7  14   4      134.21      106.59     34.10 o 
  -6  14   4       41.11       42.58     15.37 o 
  -5  14   4      504.60      512.71     24.47 o 
  -4  14   4      140.76      134.34     13.97 o 
  -3  14   4     2824.94     2716.72     43.16 o 
  -2  14   4        4.23        3.86      5.24 o 
  -1  14   4     5263.43     5338.31     63.67 o 
   0  14   4        9.27       -4.90      4.87 o 
   1  14   4     3851.18     3791.03     50.61 o 
   2  14   4       53.52       45.41     31.49 o 
   3  14   4      756.22      749.92     34.22 o 
   4  14   4        6.39       -3.99     12.28 o 
   5  14   4       25.00       31.85     14.99 o 
   6  14   4        9.93        1.06     15.73 o 
  -7  15   4       19.90      -10.75     13.46 o 
  -6  15   4      344.51      359.05     43.43 o 
  -5  15   4        5.58       -5.32      8.95 o 
  -4  15   4      942.49      898.36     25.81 o 
  -3  15   4       13.46       24.39      8.04 o 
  -2  15   4      175.47      185.84     12.87 o 
  -1  15   4       25.42       23.48      9.59 o 
   0  15   4      866.36      897.72     19.90 o 
   1  15   4       64.12       73.13      8.91 o 
   2  15   4      703.42      714.73     33.26 o 
   3  15   4      207.75      161.20     20.20 o 
   4  15   4      629.98      683.84     58.81 o 
   5  15   4       17.87        8.04     13.93 o 
   6  15   4       79.32       55.89     23.78 o 
  -7  16   4      108.45      158.28     29.82 o 
  -6  16   4        0.06       -8.10     12.10 o 
  -5  16   4      414.86      435.81     29.58 o 
  -4  16   4       27.50       27.12      9.00 o 
  -3  16   4     2219.61     2249.41     44.58 o 
  -2  16   4      196.32      242.55     14.00 o 
  -1  16   4     3228.34     2808.14     60.48 o 
   0  16   4      158.03      141.80     11.47 o 
   1  16   4      788.97      805.02     27.77 o 
   2  16   4        0.25        0.43     11.99 o 
   3  16   4      139.91      174.30     32.72 o 
   4  16   4       10.23       12.20     13.43 o 
   5  16   4      197.79      217.49     26.75 o 
   6  16   4        2.76        3.68     15.60 o 
  -6  17   4       95.88      126.18     21.91 o 
  -5  17   4        0.80        0.04     10.86 o 
  -4  17   4      288.78      304.84     26.49 o 
  -3  17   4      114.30      124.42     12.39 o 
  -2  17   4      627.91      621.68     29.34 o 
  -1  17   4       39.53       36.31      7.89 o 
   0  17   4      835.31      828.53     23.22 o 
   1  17   4      494.78      495.29     29.82 o 
   2  17   4      836.54      819.37     36.49 o 
   3  17   4      204.19      210.62     23.61 o 
   4  17   4      149.36      141.52     25.01 o 
   5  17   4        0.00       -2.78     13.82 o 
  -6  18   4        9.39       17.75     16.66 o 
  -5  18   4      598.11      632.61     32.38 o 
  -4  18   4        0.04       -0.06      8.11 o 
  -3  18   4      613.62      622.52     22.36 o 
  -2  18   4        6.71       -2.25      7.21 o 
  -1  18   4      615.64      605.47     20.53 o 
   0  18   4      215.41      269.11     15.21 o 
   1  18   4      769.52      808.76     29.39 o 
   2  18   4       32.91       -9.11     11.90 o 
   3  18   4      775.46      806.43     72.22 o 
   4  18   4        0.79       19.84     25.94 o 
   5  18   4      292.99      301.44     30.42 o 
  -6  19   4       98.97       96.89     21.19 o 
  -5  19   4       12.41       13.65     12.74 o 
  -4  19   4      391.97      446.29     23.19 o 
  -3  19   4       29.48       54.04     10.71 o 
  -2  19   4     1257.79     1296.09     36.85 o 
  -1  19   4      101.55       93.66     14.66 o 
   0  19   4      537.51      583.96     20.75 o 
   1  19   4      253.86      255.21     19.16 o 
   2  19   4      164.67      158.52     21.35 o 
   3  19   4        9.33      -18.06     12.04 o 
   4  19   4      174.16      168.82     37.68 o 
   5  19   4        7.27       -9.58     15.25 o 
  -5  20   4      193.53      195.02     20.49 o 
  -4  20   4       49.23       44.17     11.73 o 
  -3  20   4      409.04      408.86     23.92 o 
  -2  20   4       49.67       57.90     12.77 o 
  -1  20   4       88.93      106.60     14.19 o 
   0  20   4        1.68       -6.58      9.54 o 
   1  20   4      301.58      297.80     22.71 o 
   2  20   4       25.54       33.10     15.25 o 
   3  20   4      640.17      592.60     36.50 o 
   4  20   4        1.14        1.98     16.62 o 
  -5  21   4        4.16       -4.33     15.43 o 
  -4  21   4      349.70      379.16     25.15 o 
  -3  21   4       18.25        3.44     10.20 o 
  -2  21   4      470.98      558.05     27.31 o 
  -1  21   4      120.26      158.95     24.59 o 
   0  21   4      655.01      674.48     34.51 o 
   1  21   4       26.88       24.89     11.84 o 
   2  21   4      147.98      167.48     23.44 o 
   3  21   4       14.73       -1.76     14.25 o 
   4  21   4      172.90      223.43     65.84 o 
  -5  22   4       89.24      119.30     41.96 o 
  -4  22   4       34.61       46.60     14.84 o 
  -3  22   4       16.86        6.38     11.47 o 
  -2  22   4       40.49       36.77     12.58 o 
  -1  22   4      306.65      281.16     33.97 o 
   0  22   4       16.73       16.68     11.94 o 
   1  22   4      294.81      315.15     22.98 o 
   2  22   4       23.09       15.39     15.39 o 
   3  22   4       71.24       59.53     19.15 o 
   4  22   4       39.06       42.19     20.25 o 
  -4  23   4      249.19      286.38     24.19 o 
  -3  23   4       10.69        8.70     12.00 o 
  -2  23   4      194.23      199.67     20.05 o 
  -1  23   4       14.93       16.43     15.60 o 
   0  23   4      118.85       99.47     21.40 o 
   1  23   4        1.99       10.54     12.22 o 
   2  23   4      434.04      423.27     32.57 o 
   3  23   4        0.18        2.34     15.18 o 
  -3  24   4       97.20      116.26     18.16 o 
  -2  24   4        7.86       17.70     12.38 o 
  -1  24   4      147.63      184.36     25.09 o 
   0  24   4        0.44       -3.85     13.48 o 
   1  24   4      202.88      189.79     20.55 o 
   2  24   4       30.83       41.81     17.38 o 
  -2  25   4      172.88      192.66     20.57 o 
  -1  25   4        0.05       23.96     17.18 o 
   0  25   4      231.20      206.00     27.15 o 
   1  25   4        1.53        5.77     12.99 o 
   2  25   4      237.33      206.78     27.65 o 
  -1  26   4       74.33       48.45     22.65 o 
   0  26   4       29.06       36.53     18.84 o 
  -8   1   5        4.20       -3.17     12.48 o 
  -7   1   5      275.55      293.10     24.64 o 
  -6   1   5      167.00      163.38     11.86 o 
  -5   1   5      835.98      814.09     24.96 o 
  -4   1   5     2362.05     2450.54     26.44 o 
  -3   1   5     1139.57     1105.75     21.16 o 
  -2   1   5      953.93      978.73     18.86 o 
  -1   1   5     6554.08     6559.93     66.58 o 
   0   1   5        2.42        7.04      3.47 o 
   1   1   5    11476.03    11519.64    105.89 o 
   2   1   5      251.56      221.91     10.09 o 
   3   1   5     7999.15     7992.11     83.67 o 
   4   1   5      284.19      300.38     13.94 o 
   5   1   5     2228.15     2316.64     48.54 o 
   6   1   5       33.88       42.03     28.69 o 
   7   1   5      283.35      337.22     37.73 o 
  -8   2   5        0.72      -17.40     11.60 o 
  -7   2   5       35.43       32.30     13.75 o 
  -6   2   5      150.29      138.06     13.46 o 
  -5   2   5      227.01      214.57     11.81 o 
  -4   2   5       67.36       52.51      5.99 o 
  -3   2   5        0.13        1.38      4.25 o 
  -2   2   5     4334.33     4196.79     47.67 o 
  -1   2   5     7107.71     7194.59     71.76 o 
   0   2   5        4.26       13.22      4.69 o 
   1   2   5     4141.33     4064.44     52.91 o 
   2   2   5      149.18      143.10      9.92 o 
   3   2   5      102.87      108.08      9.12 o 
   4   2   5       84.89       88.82      9.20 o 
   5   2   5      274.15      319.30     19.58 o 
   6   2   5      182.90      225.98     25.10 o 
   7   2   5       42.26       32.59     18.72 o 
  -8   3   5       39.33       23.07     15.10 o 
  -7   3   5      243.15      263.27     19.13 o 
  -6   3   5      122.48      125.20     13.54 o 
  -5   3   5      341.39      314.89     13.80 o 
  -4   3   5      286.39      300.36      9.98 o 
  -3   3   5     2215.07     2209.09     31.96 o 
  -2   3   5      479.01      440.63     12.83 o 
  -1   3   5     3343.82     3092.21     36.37 o 
   0   3   5     1713.06     1760.89     28.95 o 
   1   3   5     8467.05     8612.91    102.21 o 
   2   3   5      210.92      220.97     11.55 o 
   3   3   5     5118.66     4707.62     63.87 o 
   4   3   5       44.92       52.43      7.82 o 
   5   3   5      946.28      948.69     30.57 o 
   6   3   5       10.80        6.71     10.03 o 
   7   3   5      372.26      428.40     35.05 o 
  -8   4   5        0.05      -10.32     13.65 o 
  -7   4   5       19.38       36.33     11.65 o 
  -6   4   5        1.34        3.04      7.87 o 
  -5   4   5      425.49      426.71     15.41 o 
  -4   4   5      118.05      128.24      7.33 o 
  -3   4   5     1552.99     1608.79     30.94 o 
  -2   4   5       72.43       84.68      5.75 o 
  -1   4   5      290.57      268.87      9.87 o 
   0   4   5     1222.04     1228.02     29.98 o 
   1   4   5     1925.32     1996.44     33.21 o 
   2   4   5        8.93        7.59      6.98 o 
   3   4   5        2.73        4.12      6.00 o 
   4   4   5       35.78       31.32      8.31 o 
   5   4   5       27.30        3.35     13.50 o 
   6   4   5        1.41        0.70     10.77 o 
   7   4   5        4.94       16.80     30.22 o 
  -8   5   5      227.47      279.85     40.78 o 
  -7   5   5      310.39      325.49     20.56 o 
  -6   5   5       65.10       63.21     11.32 o 
  -5   5   5     1165.10     1215.87     25.61 o 
  -4   5   5      237.02      225.72      9.21 o 
  -3   5   5     5720.73     5367.21     51.36 o 
  -2   5   5      139.73      149.14      7.19 o 
  -1   5   5    17516.63    17974.58    176.03 o 
   0   5   5     1313.96     1211.26     30.12 o 
   1   5   5     5465.92     5387.56     66.90 o 
   2   5   5       27.17       36.57      6.70 o 
   3   5   5      414.72      408.06     18.13 o 
   4   5   5       21.15       13.42     10.00 o 
   5   5   5     1237.03     1368.17     45.24 o 
   6   5   5      111.03      128.52     16.44 o 
   7   5   5      704.78      718.99     61.12 o 
  -8   6   5       47.86       28.17     22.80 o 
  -7   6   5        9.76       20.09     13.36 o 
  -6   6   5      407.12      407.21     39.28 o 
  -5   6   5      152.73      156.41     13.13 o 
  -4   6   5        0.86        8.13      5.48 o 
  -3   6   5     2942.22     3051.29     34.52 o 
  -2   6   5      322.75      344.86     13.18 o 
  -1   6   5     5280.32     5735.23     53.47 o 
   0   6   5      419.98      423.44     14.58 o 
   1   6   5       34.26       12.05      5.61 o 
   2   6   5     3188.04     3177.64     47.29 o 
   3   6   5      192.33      149.86     13.48 o 
   4   6   5      258.99      277.92     20.94 o 
   5   6   5      209.11      241.36     22.44 o 
   6   6   5        8.20       13.58     10.67 o 
   7   6   5        1.94        8.54     16.66 o 
  -8   7   5       34.95       48.09     22.65 o 
  -7   7   5      322.87      351.93     27.86 o 
  -6   7   5      142.91      132.86     18.08 o 
  -5   7   5     2823.65     2815.16     50.31 o 
  -4   7   5       68.54       64.24      6.56 o 
  -3   7   5     4563.74     4311.61     40.15 o 
  -2   7   5      280.25      306.58      9.62 o 
  -1   7   5     1640.66     1500.56     21.68 o 
   0   7   5        1.47        0.21     11.05 o 
   1   7   5     1330.66     1183.60     25.62 o 
   2   7   5      269.38      252.82     15.45 o 
   3   7   5     2055.44     2032.43     55.39 o 
   4   7   5      264.94      300.38     23.68 o 
   5   7   5     1121.98     1111.46    125.48 o 
   6   7   5       34.38        4.11     13.65 o 
   7   7   5      378.62      365.45     27.02 o 
  -8   8   5       65.90       61.56     18.27 o 
  -7   8   5       75.42       83.59     21.67 o 
  -6   8   5      101.56      116.13     18.24 o 
  -5   8   5      511.81      472.94     45.99 o 
  -4   8   5      425.63      416.71     12.56 o 
  -3   8   5      594.20      634.96     12.87 o 
  -2   8   5      573.73      556.06     14.79 o 
  -1   8   5      601.16      753.16     23.33 o 
   0   8   5      483.84      502.73     14.51 o 
   1   8   5      776.03      790.26     20.85 o 
   2   8   5      198.09      192.26     17.82 o 
   3   8   5       86.95      104.94     14.73 o 
   4   8   5       63.68       88.20     15.50 o 
   5   8   5       79.68       57.35     15.83 o 
   6   8   5       35.07       -1.20     12.24 o 
   7   8   5       91.36      107.40     22.37 o 
  -8   9   5       33.97       22.42     25.30 o 
  -7   9   5      946.24      902.64     42.55 o 
  -6   9   5      187.24      203.69     22.28 o 
  -5   9   5     1404.86     1392.20    108.53 o 
  -4   9   5      696.92      726.45     30.89 o 
  -3   9   5     2306.77     2408.14     27.68 o 
  -2   9   5        0.86        2.78      3.99 o 
  -1   9   5      676.11      571.34     14.85 o 
   0   9   5      157.52      129.52      8.83 o 
   1   9   5     1442.55     1301.18     27.90 o 
   2   9   5      195.93      155.44     10.81 o 
   3   9   5     2880.56     2815.62     62.75 o 
   4   9   5      525.43      460.06     27.24 o 
   5   9   5      812.08      768.58     35.79 o 
   6   9   5        9.95        0.97     13.34 o 
   7   9   5      345.58      340.07     26.40 o 
  -8  10   5        8.57       12.71     15.80 o 
  -7  10   5       64.03       55.48     16.59 o 
  -6  10   5      217.86      212.21     22.98 o 
  -5  10   5      214.89      216.66     21.50 o 
  -4  10   5      340.60      340.15     24.91 o 
  -3  10   5       78.97       89.48      7.41 o 
  -2  10   5     1325.58     1373.73     40.88 o 
  -1  10   5       21.58        8.80      6.19 o 
   0  10   5      392.78      355.15     11.87 o 
   1  10   5      629.03      636.89     19.67 o 
   2  10   5      193.26      205.84     19.85 o 
   3  10   5      725.41      704.32     30.43 o 
   4  10   5       23.02       14.53     10.88 o 
   5  10   5      297.19      319.65     44.56 o 
   6  10   5      322.75      266.04     27.32 o 
   7  10   5       64.56       45.20     19.14 o 
  -8  11   5        3.51       -7.25     16.21 o 
  -7  11   5      226.59      175.65     24.00 o 
  -6  11   5      380.94      387.21     40.14 o 
  -5  11   5     1288.68     1232.86     44.04 o 
  -4  11   5      568.43      534.26     21.18 o 
  -3  11   5     1008.47      982.60     21.86 o 
  -2  11   5      235.52      267.55     12.27 o 
  -1  11   5     4005.15     4076.73     45.33 o 
   0  11   5      242.54      247.32     10.60 o 
   1  11   5     2819.73     2814.88     58.91 o 
   2  11   5      162.59      154.90     11.51 o 
   3  11   5     1105.27     1111.02     39.26 o 
   4  11   5       48.79       38.21     17.00 o 
   5  11   5     1330.42     1459.87     91.09 o 
   6  11   5        5.08       12.60     14.76 o 
  -7  12   5      242.07      218.50     26.44 o 
  -6  12   5       48.11       30.64     15.15 o 
  -5  12   5        6.65       -3.91     10.91 o 
  -4  12   5     1389.17     1389.10     34.55 o 
  -3  12   5       76.44       77.90      7.59 o 
  -2  12   5      862.34      845.18     18.41 o 
  -1  12   5      553.17      559.26     16.54 o 
   0  12   5        6.61        0.54      4.28 o 
   1  12   5     1445.98     1400.49     31.18 o 
   2  12   5      685.11      663.92     29.74 o 
   3  12   5     1252.12     1264.54     52.82 o 
   4  12   5      999.05     1021.38     40.66 o 
   5  12   5      341.94      310.26     27.97 o 
   6  12   5       89.85      100.83     26.63 o 
  -7  13   5       82.56      103.27     22.80 o 
  -6  13   5       28.64       10.97     18.96 o 
  -5  13   5      166.45      155.28     20.12 o 
  -4  13   5       15.85       16.45      6.96 o 
  -3  13   5     1809.42     1706.22     32.55 o 
  -2  13   5     1115.33     1077.52     21.49 o 
  -1  13   5     1379.99     1291.71     36.40 o 
   0  13   5     1537.72     1498.63     25.53 o 
   1  13   5     1915.95     1958.09     38.28 o 
   2  13   5       71.97       57.27     29.38 o 
   3  13   5     1927.04     1824.16     52.79 o 
   4  13   5      202.30      179.72     34.10 o 
   5  13   5      357.45      370.09     48.54 o 
   6  13   5        1.70        9.75     22.65 o 
  -7  14   5       72.70       69.27     29.33 o 
  -6  14   5      140.48      164.95     58.42 o 
  -5  14   5      435.33      477.82     30.71 o 
  -4  14   5      191.55      163.85     12.93 o 
  -3  14   5      100.68      129.79     11.99 o 
  -2  14   5     1151.56     1130.95     22.57 o 
  -1  14   5      507.73      487.81     15.26 o 
   0  14   5     2029.14     2049.50     31.28 o 
   1  14   5      607.87      619.33     21.69 o 
   2  14   5     1394.67     1321.48     43.91 o 
   3  14   5      722.71      712.59     47.95 o 
   4  14   5      140.02      146.69     22.16 o 
   5  14   5      111.84       99.45     38.42 o 
   6  14   5       22.17       27.60     16.56 o 
  -7  15   5       91.00       73.53     19.81 o 
  -6  15   5       76.32       91.77     19.28 o 
  -5  15   5      121.71      125.99     19.48 o 
  -4  15   5       20.19       17.51      7.98 o 
  -3  15   5      670.07      685.57     46.29 o 
  -2  15   5      509.82      479.11     15.82 o 
  -1  15   5     3256.81     3180.98     46.72 o 
   0  15   5        3.75        1.65      5.62 o 
   1  15   5     3337.59     3236.82     54.34 o 
   2  15   5       30.32       16.46     12.47 o 
   3  15   5      847.83      884.45     38.60 o 
   4  15   5       39.83       32.78     14.86 o 
   5  15   5      122.41      124.20     21.98 o 
   6  15   5        4.52       15.92     16.70 o 
  -7  16   5        5.67       -3.49     14.80 o 
  -6  16   5      209.57      206.83     25.15 o 
  -5  16   5      204.91      240.09     24.59 o 
  -4  16   5      126.88      152.56     13.50 o 
  -3  16   5     1192.41     1165.05     28.47 o 
  -2  16   5      238.13      226.22     12.08 o 
  -1  16   5      392.71      425.22     15.43 o 
   0  16   5     3148.51     3048.45     41.38 o 
   1  16   5      990.22      996.86     39.80 o 
   2  16   5     1291.56     1329.35     45.66 o 
   3  16   5      131.44      100.80     26.58 o 
   4  16   5      131.27      133.36     21.50 o 
   5  16   5       22.97        1.15     14.89 o 
  -6  17   5       37.36       28.13     15.41 o 
  -5  17   5      273.47      252.00     25.50 o 
  -4  17   5      343.87      301.39     17.37 o 
  -3  17   5      237.98      219.88     17.23 o 
  -2  17   5      205.45      167.90     13.13 o 
  -1  17   5     1675.99     1684.89     30.08 o 
   0  17   5       41.55       48.53      9.23 o 
   1  17   5     2083.37     2040.85     65.54 o 
   2  17   5      337.25      333.44     26.05 o 
   3  17   5      506.68      486.09     52.32 o 
   4  17   5      134.27      145.08     42.01 o 
   5  17   5       54.84       82.87     33.75 o 
  -6  18   5       71.26       72.92     18.96 o 
  -5  18   5       86.46       92.53     18.41 o 
  -4  18   5      515.24      506.73     25.77 o 
  -3  18   5      758.52      760.89     24.70 o 
  -2  18   5     1311.98     1318.79     36.53 o 
  -1  18   5     2493.53     2446.68     49.94 o 
   0  18   5      474.17      537.35     30.42 o 
   1  18   5       49.20       76.41     17.83 o 
   2  18   5      646.03      609.16     33.69 o 
   3  18   5        0.25       -5.79     12.78 o 
   4  18   5      284.96      308.14     28.97 o 
   5  18   5        0.10      -11.55     15.41 o 
  -6  19   5        5.82       -4.98     15.35 o 
  -5  19   5      476.88      408.23     31.69 o 
  -4  19   5       40.53       22.98     14.81 o 
  -3  19   5      897.25      951.05     28.11 o 
  -2  19   5        4.96       -6.62      9.55 o 
  -1  19   5      174.17      175.68     16.19 o 
   0  19   5        1.28        1.02     10.11 o 
   1  19   5      114.75      138.79     16.40 o 
   2  19   5      106.61       93.80     57.63 o 
   3  19   5      201.55      225.12     37.73 o 
   4  19   5      165.31      185.56     25.57 o 
  -5  20   5       88.01       36.70     17.36 o 
  -4  20   5      447.06      495.57     22.89 o 
  -3  20   5      362.96      370.02     19.47 o 
  -2  20   5      924.15      925.88     33.25 o 
  -1  20   5      250.42      236.72     18.72 o 
   0  20   5      316.23      314.73     21.24 o 
   1  20   5      269.89      302.24     21.83 o 
   2  20   5        4.90        5.85     12.79 o 
   3  20   5        7.53       10.77     15.30 o 
   4  20   5      128.00      118.14     22.80 o 
  -5  21   5      323.83      329.86     30.83 o 
  -4  21   5        0.99       -1.94      9.49 o 
  -3  21   5      739.12      826.01     45.70 o 
  -2  21   5        6.33        6.79     10.22 o 
  -1  21   5      267.85      309.29     22.66 o 
   0  21   5      186.40      147.17     18.66 o 
   1  21   5        2.95       -7.45     10.52 o 
   2  21   5       21.31        1.79     18.67 o 
   3  21   5       34.12       17.90     22.11 o 
   4  21   5        0.11       14.77     16.57 o 
  -4  22   5      283.43      234.67     21.66 o 
  -3  22   5       17.43       19.82     12.22 o 
  -2  22   5      113.73      127.06     16.69 o 
  -1  22   5        9.24        9.45     14.48 o 
   0  22   5      143.55      174.43     18.38 o 
   1  22   5       79.09       57.70     20.25 o 
   2  22   5      172.27      194.10     54.54 o 
   3  22   5      213.82      270.01     29.56 o 
  -4  23   5       15.04       18.39     15.80 o 
  -3  23   5       51.33       97.82     16.38 o 
  -2  23   5       39.53       25.55     12.27 o 
  -1  23   5      102.92      106.91     21.52 o 
   0  23   5       67.06       99.40     20.91 o 
   1  23   5       98.49       85.49     16.48 o 
   2  23   5       12.62       19.55     14.98 o 
   3  23   5       13.81       18.51     16.73 o 
  -3  24   5       45.34       52.34     19.14 o 
  -2  24   5      135.26      158.76     18.94 o 
  -1  24   5        0.51        1.77     14.91 o 
   0  24   5      136.09      162.73     25.24 o 
   1  24   5        8.61        3.28     13.01 o 
   2  24   5      368.42      337.68     80.48 o 
  -2  25   5       75.73       66.05     28.79 o 
  -1  25   5       36.15       61.19     20.17 o 
   0  25   5        0.14        4.69     15.76 o 
   1  25   5      111.27      131.43     19.61 o 
  -8   0   6        2.84      -10.91     17.98 o 
  -7   0   6       47.80       21.03     20.24 o 
  -6   0   6        7.97       -3.62     14.35 o 
  -5   0   6       67.65       83.89     12.71 o 
  -4   0   6      316.16      322.08     29.82 o 
  -3   0   6      101.68      100.03     11.52 o 
  -2   0   6       36.53       63.78     10.34 o 
  -1   0   6    15733.25    15778.78    202.78 o 
   0   0   6     1640.38     1764.91     35.90 o 
   1   0   6     9514.13     9454.83    129.65 o 
   2   0   6     5667.45     5620.96     89.63 o 
   3   0   6     1914.72     1796.46     45.02 o 
   4   0   6     1394.54     1411.63     42.11 o 
   5   0   6      939.37      936.61     37.94 o 
   6   0   6       76.62       32.82     25.35 o 
   7   0   6      176.07      187.49     39.50 o 
  -8   1   6       23.82        4.69     14.34 o 
  -7   1   6        2.04        5.14     14.00 o 
  -6   1   6       13.97        9.02      6.35 o 
  -5   1   6        0.92        1.49      6.38 o 
  -4   1   6        1.66       -2.71      6.21 o 
  -3   1   6        0.09        1.49      5.04 o 
  -2   1   6      265.58      235.98     10.71 o 
  -1   1   6       82.02       79.75     11.01 o 
   0   1   6     2791.95     3062.22     36.80 o 
   1   1   6      103.93      101.79      7.79 o 
   2   1   6        0.06       -9.14      6.09 o 
   3   1   6      220.01      245.13     12.66 o 
   4   1   6       55.35       45.44      8.84 o 
   5   1   6        2.35        5.09      9.31 o 
   6   1   6        0.55        8.34     15.17 o 
   7   1   6        1.05        4.44     16.47 o 
  -8   2   6       90.05       66.64     33.31 o 
  -7   2   6      232.85      234.41     28.41 o 
  -6   2   6       52.32       73.86      9.99 o 
  -5   2   6      154.34      144.50     12.81 o 
  -4   2   6       19.11       22.65      6.89 o 
  -3   2   6     2375.91     2284.84     42.61 o 
  -2   2   6      798.70      732.19     17.69 o 
  -1   2   6     1684.90     1686.67     25.19 o 
   0   2   6     2526.63     2490.84     37.98 o 
   1   2   6     4883.44     5038.13     64.67 o 
   2   2   6     3698.08     3685.34     46.80 o 
   3   2   6     3624.78     3393.19     46.76 o 
   4   2   6     1629.24     1662.92     40.42 o 
   5   2   6      907.00      936.03     31.51 o 
   6   2   6      454.37      479.39     34.60 o 
   7   2   6      369.70      411.01     35.96 o 
  -8   3   6        3.53        6.82     14.72 o 
  -7   3   6        4.63       -3.38      9.45 o 
  -6   3   6        0.11        6.97      8.56 o 
  -5   3   6       51.70       47.67      8.36 o 
  -4   3   6      165.07      203.28     11.02 o 
  -3   3   6     2541.03     2570.32     36.85 o 
  -2   3   6     1702.77     1855.67     29.29 o 
  -1   3   6     2639.41     2755.60     35.33 o 
   0   3   6      180.52      197.85     22.55 o 
   1   3   6      387.24      403.97     17.99 o 
   2   3   6      235.45      257.13     13.48 o 
   3   3   6        0.14        5.56      6.76 o 
   4   3   6       80.68       83.62      9.81 o 
   5   3   6       32.99       45.03     19.93 o 
   6   3   6       60.54       72.97     19.33 o 
   7   3   6        1.00       -7.03     14.75 o 
  -8   4   6       49.76       18.18     23.98 o 
  -7   4   6       92.25      113.11     15.27 o 
  -6   4   6      156.78      152.87     14.94 o 
  -5   4   6     1605.96     1566.47     30.35 o 
  -4   4   6      215.29      187.25     13.01 o 
  -3   4   6     1414.29     1259.24     25.15 o 
  -2   4   6      864.03      796.08     15.16 o 
  -1   4   6     1444.48     1503.00     24.51 o 
   0   4   6     1963.79     1927.53     33.05 o 
   1   4   6     2587.81     2668.91     42.08 o 
   2   4   6      512.93      527.79     24.36 o 
   3   4   6     2752.99     2682.28     45.70 o 
   4   4   6      719.63      777.26     27.30 o 
   5   4   6     1074.16     1099.13     49.69 o 
   6   4   6      278.99      317.00     23.07 o 
   7   4   6      137.91      127.46     32.18 o 
  -8   5   6        6.04        1.28     22.11 o 
  -7   5   6        0.29        1.37      9.94 o 
  -6   5   6       37.02       41.90     10.49 o 
  -5   5   6      258.06      292.67     16.04 o 
  -4   5   6      106.29       91.26      8.65 o 
  -3   5   6     1779.74     1694.09     39.13 o 
  -2   5   6     1345.89     1508.36     22.13 o 
  -1   5   6     4516.92     5046.67     56.01 o 
   0   5   6     3028.89     3376.98    107.94 o 
   1   5   6     1916.30     2015.92     35.44 o 
   2   5   6      139.43      198.41     12.29 o 
   3   5   6       13.04       11.08      7.39 o 
   4   5   6       53.71       52.12     13.34 o 
   5   5   6        1.81       -4.98      9.55 o 
   6   5   6       28.19       23.75     12.09 o 
   7   5   6        5.31        3.62     17.02 o 
  -8   6   6       94.67      133.93     23.10 o 
  -7   6   6      293.51      319.60     27.63 o 
  -6   6   6      202.23      210.43     16.50 o 
  -5   6   6      991.63      973.46     31.99 o 
  -4   6   6     1153.73     1128.22     24.19 o 
  -3   6   6     2416.40     2284.82     30.44 o 
  -2   6   6      604.51      589.33     12.04 o 
  -1   6   6     2725.90     2776.00     37.37 o 
   0   6   6      414.53      397.97     18.94 o 
   1   6   6     1756.93     1734.65     69.49 o 
   2   6   6      246.25      233.45     13.15 o 
   3   6   6      628.62      703.85     22.25 o 
   4   6   6       63.35       43.73     12.72 o 
   5   6   6      285.29      243.65     23.28 o 
   6   6   6      317.26      349.00     24.01 o 
   7   6   6      150.29      166.28     26.77 o 
  -8   7   6       36.85       32.48     17.27 o 
  -7   7   6      259.73      269.47     26.46 o 
  -6   7   6       33.96       41.62     14.13 o 
  -5   7   6      176.27      180.32     14.47 o 
  -4   7   6        9.59        5.06      7.69 o 
  -3   7   6        6.92       20.00      6.01 o 
  -2   7   6      675.51      770.04     15.31 o 
  -1   7   6      551.24      660.79     17.01 o 
   1   7   6      777.33      803.70     21.97 o 
   2   7   6      114.26      125.94     10.68 o 
   3   7   6      562.31      534.98     19.77 o 
   4   7   6       54.50       65.24     22.11 o 
   5   7   6       10.76       19.74     13.07 o 
   6   7   6        0.23       -2.96     10.90 o 
   7   7   6        0.77       11.51     16.75 o 
  -8   8   6       61.54       18.47     23.78 o 
  -7   8   6      181.08      190.93     59.45 o 
  -6   8   6      729.25      713.43     35.63 o 
  -5   8   6      900.72      811.30     47.66 o 
  -4   8   6     1026.11     1042.50     23.15 o 
  -3   8   6     2609.17     2622.51     29.57 o 
  -2   8   6     1791.67     1877.50     34.92 o 
  -1   8   6     1595.86     1447.95     26.10 o 
   0   8   6      284.30      242.93     12.97 o 
   1   8   6      148.42       98.94      9.88 o 
   2   8   6      196.51      178.30     12.22 o 
   3   8   6      296.31      314.73     22.03 o 
   4   8   6      798.40      810.39     34.50 o 
   5   8   6      384.36      322.69     39.75 o 
   6   8   6       64.26       85.42     18.91 o 
  -8   9   6       48.23       34.68     20.59 o 
  -7   9   6       75.42       30.91     16.56 o 
  -6   9   6        0.16        6.44     11.17 o 
  -5   9   6      734.67      694.87     32.72 o 
  -4   9   6       75.41       61.90      9.84 o 
  -3   9   6      915.82      912.42     16.47 o 
  -2   9   6       25.16       10.44      4.77 o 
  -1   9   6      243.33      216.51     11.05 o 
   0   9   6      324.26      344.01     18.92 o 
   1   9   6      758.66      821.63     23.03 o 
   2   9   6        0.85        5.65      6.34 o 
   3   9   6      406.36      376.63     24.38 o 
   4   9   6       59.78       44.63     23.88 o 
   5   9   6      235.38      225.09     31.59 o 
   6   9   6       18.29       17.27     14.76 o 
  -8  10   6       11.03        5.68     31.64 o 
  -7  10   6      351.00      337.27     31.25 o 
  -6  10   6      121.74      122.96     23.83 o 
  -5  10   6      356.03      351.75     25.76 o 
  -4  10   6     1678.52     1626.81     56.30 o 
  -3  10   6      841.97      820.03     18.01 o 
  -2  10   6     1206.96     1185.20     21.32 o 
  -1  10   6     1762.31     1805.33     27.83 o 
   0  10   6      342.67      342.87     15.80 o 
   1  10   6     1432.49     1538.40     33.04 o 
   2  10   6      371.88      328.18     15.94 o 
   3  10   6      511.80      445.88     30.17 o 
   4  10   6        1.44       -0.54     11.04 o 
   5  10   6      267.67      253.97     25.74 o 
   6  10   6       25.56       29.78     16.87 o 
  -7  11   6       57.34       83.70     19.42 o 
  -6  11   6      197.50      170.60     22.19 o 
  -5  11   6      143.05      139.65     20.00 o 
  -4  11   6      226.26      195.95     19.56 o 
  -3  11   6      669.19      662.31     16.76 o 
  -2  11   6      491.39      493.52     17.12 o 
  -1  11   6      334.99      338.51     12.53 o 
   0  11   6        3.65        4.60      6.18 o 
   1  11   6       93.27       74.68      9.84 o 
   2  11   6       74.69      111.62     19.75 o 
   3  11   6      413.16      399.86     26.33 o 
   4  11   6      134.71      111.56     18.38 o 
   5  11   6      403.54      320.12     28.37 o 
   6  11   6        1.19       -0.61     15.01 o 
  -7  12   6      135.90      114.50     22.30 o 
  -6  12   6       26.42        6.63     12.46 o 
  -5  12   6      731.33      786.44     36.95 o 
  -4  12   6       25.32       26.53      9.14 o 
  -3  12   6      331.04      362.28     13.27 o 
  -2  12   6      562.90      534.61     20.20 o 
  -1  12   6      745.96      693.06     17.55 o 
   0  12   6     1199.80     1170.82     29.35 o 
   1  12   6     1289.71     1276.09     30.77 o 
   2  12   6      122.87      141.06     17.41 o 
   3  12   6      835.45      849.57     47.07 o 
   4  12   6       61.07       35.28     14.45 o 
   5  12   6      378.21      408.49     46.67 o 
   6  12   6       63.84       51.65     18.79 o 
  -7  13   6      261.12      235.89     27.89 o 
  -6  13   6      136.65      139.38     22.09 o 
  -5  13   6      131.10      170.49     38.13 o 
  -4  13   6      151.97      167.04     15.16 o 
  -3  13   6      155.16      172.39     11.65 o 
  -2  13   6      174.08      189.02     12.52 o 
  -1  13   6      647.67      597.62     16.83 o 
   0  13   6      155.11      146.59     12.74 o 
   1  13   6      563.10      622.89     32.45 o 
   2  13   6      282.97      279.78     23.24 o 
   3  13   6      487.21      389.00     28.59 o 
   4  13   6       11.29       11.76     13.16 o 
   5  13   6      248.53      212.04     35.72 o 
   6  13   6        0.27      -10.12     15.19 o 
  -7  14   6       26.28       34.47     16.96 o 
  -6  14   6        1.05       -5.29     12.98 o 
  -5  14   6       86.67      152.13     25.45 o 
  -4  14   6      319.89      323.48     19.42 o 
  -3  14   6      875.37      819.44     24.34 o 
  -2  14   6      174.20      199.08     11.25 o 
  -1  14   6      369.15      410.19     14.94 o 
   0  14   6      630.62      636.95     31.98 o 
   1  14   6      907.83      927.47     27.52 o 
   2  14   6      421.87      391.60     48.00 o 
   3  14   6     1378.73     1396.46     49.12 o 
   4  14   6      280.10      302.71     27.10 o 
   5  14   6      226.10      213.30     26.77 o 
   6  14   6       42.65       14.43     16.93 o 
  -7  15   6       68.02       73.42     19.80 o 
  -6  15   6        2.17      -15.33     24.42 o 
  -5  15   6      613.41      567.91     33.58 o 
  -4  15   6      543.92      494.60     29.43 o 
  -3  15   6      385.18      364.22     17.16 o 
  -2  15   6      441.60      444.62     15.70 o 
  -1  15   6      571.50      599.80     18.12 o 
   0  15   6      780.30      819.46     23.08 o 
   1  15   6     1766.21     1634.73     49.72 o 
   2  15   6      123.10      118.44     22.11 o 
   3  15   6      645.37      640.21     34.35 o 
   4  15   6        0.73        7.17     13.64 o 
   5  15   6        2.57       -7.18     13.88 o 
  -6  16   6       61.62       45.01     17.41 o 
  -5  16   6       32.81       32.92     15.49 o 
  -4  16   6        5.18        7.33     10.09 o 
  -3  16   6       31.20       35.66      8.80 o 
  -2  16   6      405.97      416.27     16.85 o 
  -1  16   6     1414.10     1308.08     26.33 o 
   0  16   6       12.02        8.94      7.04 o 
   1  16   6     1393.81     1313.60     73.50 o 
   2  16   6      548.89      568.22     32.88 o 
   3  16   6      135.21      159.02     22.63 o 
   4  16   6      120.09       86.81     19.64 o 
   5  16   6       10.06       -5.41     13.89 o 
  -6  17   6      125.79      162.23     24.37 o 
  -5  17   6       54.25       60.35     17.10 o 
  -4  17   6       55.48       70.61     13.27 o 
  -3  17   6      758.48      704.60     30.35 o 
  -2  17   6      174.93      150.38     12.83 o 
  -1  17   6     1256.73     1174.10     28.77 o 
   0  17   6      527.78      527.42     21.79 o 
   1  17   6      499.28      500.73     30.26 o 
   2  17   6        2.92       -3.64     12.15 o 
   3  17   6       28.45       31.20     15.94 o 
   4  17   6       74.32       26.38     21.77 o 
   5  17   6       32.18       19.91     22.16 o 
  -6  18   6      162.91      191.04     26.02 o 
  -5  18   6      188.98      196.01     24.74 o 
  -4  18   6       95.45       96.50     15.46 o 
  -3  18   6      273.91      267.39     17.42 o 
  -2  18   6       63.34       70.55     12.86 o 
  -1  18   6      389.07      384.41     18.23 o 
   0  18   6       50.77       58.01     10.49 o 
   1  18   6      111.54      107.48     18.69 o 
   2  18   6      140.47      148.11     23.09 o 
   3  18   6        1.11       15.15     14.87 o 
   4  18   6      142.19      149.88     27.96 o 
  -5  19   6      124.13      128.70     22.35 o 
  -4  19   6      274.24      271.73     21.04 o 
  -3  19   6      657.27      618.32     23.98 o 
  -2  19   6       18.20       39.30     10.29 o 
  -1  19   6     1187.22     1131.50     35.70 o 
   0  19   6      412.39      385.10     23.03 o 
   1  19   6       63.98       64.91     17.03 o 
   2  19   6       46.49       41.20     36.80 o 
   3  19   6       17.20       -4.16     15.52 o 
   4  19   6      132.32       92.77     21.62 o 
  -5  20   6      105.00       90.79     21.42 o 
  -4  20   6      135.61      151.15     18.12 o 
  -3  20   6      635.95      639.44     24.60 o 
  -2  20   6      427.70      474.81     24.95 o 
  -1  20   6       31.33       28.06     13.39 o 
   0  20   6        9.57       -3.00     10.20 o 
   1  20   6       14.37       -8.34     11.29 o 
   2  20   6       84.39       45.60     17.13 o 
   3  20   6       52.68       74.58     20.19 o 
   4  20   6        2.24      -21.01     14.80 o 
  -5  21   6      269.16      254.63     28.65 o 
  -4  21   6       56.18       46.49     14.35 o 
  -3  21   6      253.54      268.95     21.52 o 
  -2  21   6       59.40       84.47     14.70 o 
  -1  21   6       14.72       22.11     11.61 o 
   0  21   6       48.33       43.33     13.08 o 
   1  21   6      190.76      198.84     30.51 o 
   2  21   6        6.46       -5.59     13.48 o 
   3  21   6       93.11       88.09     21.15 o 
  -4  22   6       89.25      108.72     21.38 o 
  -3  22   6       26.57       36.04     13.05 o 
  -2  22   6      201.46      178.96     19.17 o 
  -1  22   6       31.20       33.30     16.54 o 
   0  22   6       55.70       67.35     14.84 o 
   1  22   6        9.15       21.73     15.15 o 
   2  22   6       65.48       60.57     22.16 o 
   3  22   6        1.30        5.72     15.56 o 
  -3  23   6       31.42       19.09     12.56 o 
  -2  23   6      136.33      153.74     22.18 o 
  -1  23   6       21.78       22.53     16.34 o 
   0  23   6      146.12      154.87     22.28 o 
   1  23   6       40.02       63.80     19.90 o 
   2  23   6       51.35       67.10     33.61 o 
  -2  24   6       25.06       16.87     12.95 o 
  -1  24   6        2.85      -19.05     12.70 o 
   0  24   6       26.45       38.89     20.64 o 
   1  24   6       40.35       57.77     18.71 o 
  -8   1   7      237.04      286.94     28.71 o 
  -7   1   7        9.41        7.19     10.12 o 
  -6   1   7      278.34      319.32     16.39 o 
  -5   1   7       32.37        7.09     10.35 o 
  -4   1   7      499.29      486.37     16.67 o 
  -3   1   7     1077.38     1056.41     23.86 o 
  -2   1   7     2728.96     2713.81     39.27 o 
  -1   1   7     4566.77     4607.55     55.10 o 
   0   1   7     9397.50     9425.30     91.08 o 
   1   1   7     1163.69     1085.27     22.09 o 
   2   1   7     4353.08     4171.25     53.01 o 
   3   1   7      111.72      105.00     10.11 o 
   4   1   7      558.33      586.66     20.56 o 
   5   1   7      126.56      128.71     15.97 o 
   6   1   7      197.52      176.38     45.45 o 
   7   1   7       70.34       91.82     35.62 o 
  -8   2   7       16.87        7.94     39.99 o 
  -7   2   7        2.47        5.85     10.40 o 
  -6   2   7       96.44      118.70     13.92 o 
  -5   2   7      377.48      381.48     30.12 o 
  -4   2   7        4.68        6.32      6.07 o 
  -3   2   7     1606.98     1479.78     27.83 o 
  -2   2   7     1977.62     2093.78     33.56 o 
  -1   2   7      121.72      117.60      9.60 o 
   0   2   7      951.49      913.72     18.71 o 
   1   2   7     2251.89     2335.94     34.49 o 
   2   2   7      834.97      733.07     19.33 o 
   3   2   7        1.30       -2.99      6.25 o 
   4   2   7       91.41       76.81     11.04 o 
   5   2   7      213.97      218.56     19.09 o 
   6   2   7        4.53       -3.75     14.70 o 
  -8   3   7      153.33      175.61     24.54 o 
  -7   3   7      112.31      114.99     15.51 o 
  -6   3   7      902.05      900.94     29.87 o 
  -5   3   7      554.37      511.61     17.98 o 
  -4   3   7     1912.55     1851.40     49.88 o 
  -3   3   7     2157.85     2150.13     36.63 o 
  -2   3   7     3553.86     3352.27     45.01 o 
  -1   3   7      971.95      998.61     20.22 o 
   0   3   7      786.93      717.53     22.93 o 
   1   3   7      965.04      928.63     23.95 o 
   2   3   7     1201.19     1192.09     28.69 o 
   3   3   7      546.76      559.28     18.70 o 
   4   3   7     1144.31     1120.11     27.38 o 
   5   3   7      127.32      151.18     16.78 o 
   6   3   7      169.07      201.59     26.59 o 
  -8   4   7       29.07       19.85     21.03 o 
  -7   4   7        3.37        2.77     10.56 o 
  -6   4   7       64.78       76.02     12.98 o 
  -5   4   7       42.87       50.98      8.65 o 
  -4   4   7       86.91       79.34     12.99 o 
  -3   4   7      272.89      267.93     12.80 o 
  -2   4   7      175.85      199.17      8.74 o 
  -1   4   7        1.47       -2.87      4.27 o 
   0   4   7       95.00       93.04      9.25 o 
   1   4   7       73.15       73.18      8.93 o 
   2   4   7       83.70       91.39     10.48 o 
   3   4   7        0.40        5.03      9.57 o 
   4   4   7      289.96      286.89     31.93 o 
   5   4   7       12.91        5.79     10.04 o 
   6   4   7        2.45        8.54     12.19 o 
  -8   5   7       74.37       45.99     16.90 o 
  -7   5   7      172.54      155.63     53.80 o 
  -6   5   7      523.36      533.90     23.92 o 
  -5   5   7      769.61      768.58     36.18 o 
  -4   5   7     3363.04     3213.74     46.22 o 
  -3   5   7       52.98       70.37      8.48 o 
  -2   5   7     1971.09     1873.41     29.27 o 
  -1   5   7      146.70      129.12      8.95 o 
   0   5   7     1316.43     1259.13     27.68 o 
   1   5   7      992.67      979.70     24.94 o 
   2   5   7      945.64      949.34     25.83 o 
   3   5   7     1208.84     1276.44     31.71 o 
   4   5   7      977.65     1051.98     40.22 o 
   5   5   7       64.83       41.74     12.61 o 
   6   5   7      454.75      487.66     34.65 o 
  -8   6   7       15.01        9.05     15.26 o 
  -7   6   7      170.92      205.67     28.35 o 
  -6   6   7       53.19       44.95     11.27 o 
  -5   6   7        3.43        1.97      6.58 o 
  -4   6   7       55.28       59.74     10.03 o 
  -3   6   7      234.38      242.56     12.40 o 
  -2   6   7      629.21      655.42     17.19 o 
  -1   6   7      599.10      634.07     17.20 o 
   0   6   7       37.61       33.04      7.22 o 
   1   6   7      582.69      559.49     19.26 o 
   2   6   7       98.95       99.05     20.14 o 
   3   6   7        0.61        6.41      7.56 o 
   4   6   7       96.23       85.93     20.00 o 
   5   6   7        8.64       25.74     11.51 o 
   6   6   7       62.82       59.02     18.17 o 
  -8   7   7       93.55      131.28     23.24 o 
  -7   7   7       44.60       62.45     18.26 o 
  -6   7   7      651.32      738.96     50.06 o 
  -5   7   7      125.89      102.53     13.09 o 
  -4   7   7     1073.40     1032.31     24.40 o 
  -3   7   7      948.18      959.87     22.74 o 
  -2   7   7     1922.66     1940.03     47.81 o 
  -1   7   7     1370.96     1401.64     26.63 o 
   0   7   7      798.20      772.24     54.00 o 
   1   7   7      402.48      398.33     16.84 o 
   2   7   7      627.12      620.26     21.23 o 
   3   7   7      147.90      123.23     16.43 o 
   4   7   7      604.36      603.59     32.34 o 
   5   7   7      260.03      255.30     25.60 o 
   6   7   7      141.41      167.62     30.41 o 
  -8   8   7        2.79       12.70     16.14 o 
  -7   8   7        9.31       -9.15     13.12 o 
  -6   8   7       11.19       21.18     13.18 o 
  -5   8   7       81.14       95.20     17.34 o 
  -4   8   7       20.30        7.12      6.80 o 
  -3   8   7      282.99      267.05     13.23 o 
  -2   8   7      141.03      173.26     11.86 o 
  -1   8   7       95.78      102.81      9.41 o 
   0   8   7       41.42       67.52     12.18 o 
   1   8   7      124.02      122.55     11.36 o 
   2   8   7       27.56       46.61      9.11 o 
   3   8   7      295.19      328.47     30.12 o 
   4   8   7       20.47       10.50     12.07 o 
   5   8   7        3.66       -2.56     13.51 o 
   6   8   7       24.78       24.63     13.03 o 
  -8   9   7       89.14       88.85     22.37 o 
  -7   9   7       72.17       41.47     28.84 o 
  -6   9   7      183.83      199.66     23.33 o 
  -5   9   7       57.78       62.86     15.87 o 
  -4   9   7      387.44      396.91     19.09 o 
  -3   9   7     1198.53     1233.81    112.17 o 
  -2   9   7     1131.72     1106.71     20.50 o 
  -1   9   7     2061.10     2049.16     34.14 o 
   0   9   7     2773.50     2646.31     45.67 o 
   1   9   7      380.73      408.58     18.01 o 
   2   9   7     1369.76     1367.04     32.34 o 
   3   9   7      113.40      102.69     16.64 o 
   4   9   7       42.44       38.27     13.51 o 
   5   9   7       19.07       14.75     13.29 o 
   6   9   7       49.82       53.44     18.64 o 
  -7  10   7        0.69        3.01     18.47 o 
  -6  10   7       28.30       27.19     19.95 o 
  -5  10   7      177.09      153.45     21.81 o 
  -4  10   7        2.17       -0.27      9.79 o 
  -3  10   7      454.39      347.15     59.50 o 
  -2  10   7        1.17        2.87      5.05 o 
  -1  10   7      252.25      191.17     25.25 o 
   0  10   7       87.39       70.79     10.23 o 
   1  10   7       88.56       68.32      9.92 o 
   2  10   7      231.09      247.68     29.66 o 
   3  10   7        5.43        8.10     18.28 o 
   4  10   7       48.66       17.57     17.88 o 
   5  10   7       48.11       34.27     15.70 o 
   6  10   7       10.90       34.17     18.36 o 
  -7  11   7      130.95      129.00     23.94 o 
  -6  11   7       54.35       67.84     17.54 o 
  -5  11   7      448.54      506.09     31.20 o 
  -4  11   7      387.56      319.26     24.17 o 
  -3  11   7       55.97       35.43      9.39 o 
  -2  11   7     1227.79     1214.26     23.05 o 
  -1  11   7      122.55      124.40     10.91 o 
   0  11   7     1908.41     1977.25     40.08 o 
   1  11   7      604.03      655.79     23.13 o 
   2  11   7      870.33      744.99     33.38 o 
   3  11   7       82.34       67.11     15.52 o 
   4  11   7      238.06      226.65     23.99 o 
   5  11   7       83.21       91.62     19.96 o 
   6  11   7       31.67        4.86     16.00 o 
  -7  12   7       67.06       78.94     20.29 o 
  -6  12   7      126.58      105.41     29.33 o 
  -5  12   7       56.12       78.59     17.27 o 
  -4  12   7        0.34       -8.03     12.92 o 
  -3  12   7      316.02      338.67     19.28 o 
  -1  12   7      193.07      180.33     16.01 o 
   0  12   7        1.28       -9.37      6.25 o 
   1  12   7       21.00       18.50      8.35 o 
   2  12   7       79.18       51.94     18.47 o 
   3  12   7       94.04      131.69     26.63 o 
   4  12   7       68.58       90.98     24.61 o 
   5  12   7       52.20       40.82     16.48 o 
  -7  13   7       91.56       64.11     28.55 o 
  -6  13   7       57.36      104.53     21.02 o 
  -5  13   7      509.68      510.85     35.18 o 
  -4  13   7      375.27      356.01     26.42 o 
  -3  13   7      676.71      655.64     29.16 o 
  -2  13   7      526.33      564.93     19.14 o 
  -1  13   7      115.73      109.30      9.47 o 
   0  13   7      147.58      172.27     14.17 o 
   1  13   7       31.77       44.10      9.90 o 
   2  13   7       93.57      117.37     17.95 o 
   3  13   7      422.44      411.77     32.43 o 
   4  13   7      200.59      211.04     24.48 o 
   5  13   7        8.39        3.99     15.56 o 
  -7  14   7       82.66      121.69     27.07 o 
  -6  14   7        0.18       15.26     14.43 o 
  -5  14   7       44.93       45.91     15.95 o 
  -4  14   7      124.34      113.21     18.21 o 
  -3  14   7        3.85       13.93      8.60 o 
  -2  14   7       27.23       15.64      6.74 o 
  -1  14   7      138.56      166.16     11.30 o 
   0  14   7      188.60      191.77     20.79 o 
   1  14   7      336.31      335.72     18.85 o 
   2  14   7      296.15      282.81     24.73 o 
   3  14   7       87.54       59.01     16.93 o 
   4  14   7       42.70       29.53     14.98 o 
   5  14   7        0.52       19.92     14.49 o 
  -6  15   7      177.89      146.96     23.24 o 
  -5  15   7       49.67       35.93     15.21 o 
  -4  15   7       13.21       27.89     31.35 o 
  -3  15   7      262.24      273.46     27.66 o 
  -2  15   7       95.96       93.09     12.75 o 
  -1  15   7      176.51      179.95     11.86 o 
   0  15   7      125.24      104.35     13.33 o 
   1  15   7      242.70      241.86     23.24 o 
   2  15   7      216.38      176.55     21.99 o 
   3  15   7        0.85       -1.05     18.28 o 
   4  15   7      217.92      181.19     24.77 o 
   5  15   7       30.43       45.33     18.82 o 
  -6  16   7       17.02        5.31     14.62 o 
  -5  16   7       78.72       82.33     18.79 o 
  -4  16   7        6.62       33.80     14.50 o 
  -3  16   7        4.32       -0.85      8.53 o 
  -2  16   7       16.24       17.83      7.54 o 
  -1  16   7        2.88       -0.65      6.50 o 
   0  16   7      108.05      114.51     13.99 o 
   1  16   7      171.08      192.00     22.28 o 
   2  16   7        6.13        7.84     13.76 o 
   3  16   7        6.15       11.51     14.52 o 
   4  16   7       17.85       32.81     16.83 o 
   5  16   7       16.31       10.64     16.19 o 
  -6  17   7       42.19       23.90     33.61 o 
  -5  17   7        1.79       -8.89     12.75 o 
  -4  17   7      119.93      126.87     41.96 o 
  -3  17   7       46.62       37.68     11.46 o 
  -2  17   7       22.89       11.53      6.65 o 
  -1  17   7      831.58      841.57     24.31 o 
   0  17   7       71.41      113.99     14.07 o 
   1  17   7       54.99       57.25     16.42 o 
   2  17   7      275.91      258.03     42.45 o 
   3  17   7        3.11      -17.65     12.88 o 
   4  17   7       35.00       47.00     18.37 o 
  -5  18   7       77.20      145.40     59.69 o 
  -4  18   7      104.43       74.40     18.56 o 
  -3  18   7      172.80      188.12     17.80 o 
  -2  18   7       51.04       52.30     10.63 o 
  -1  18   7       99.91      110.98     12.96 o 
   0  18   7       52.18       20.80     13.58 o 
   1  18   7       29.36       29.39     14.64 o 
   2  18   7        2.18      -18.71     12.47 o 
   3  18   7       76.04       46.43     17.94 o 
   4  18   7       56.52       93.11     22.16 o 
  -5  19   7        3.00       -1.01     17.49 o 
  -4  19   7       11.37        2.60     14.21 o 
  -3  19   7      192.91      250.01     20.55 o 
  -2  19   7      135.72      164.54     14.97 o 
  -1  19   7       76.06       94.03     12.46 o 
   0  19   7       13.69       -1.37     19.51 o 
   1  19   7      154.59      124.26     21.16 o 
   2  19   7        1.77      -19.54     13.02 o 
   3  19   7       47.10       23.17     16.62 o 
   4  19   7       13.10       11.14     17.83 o 
  -5  20   7      129.47      179.42     28.64 o 
  -4  20   7       32.40       23.69     16.69 o 
  -3  20   7      359.50      374.32     23.28 o 
  -2  20   7        0.70       -0.70     10.12 o 
  -1  20   7       22.94       17.55      9.59 o 
   0  20   7        1.25        2.90     13.86 o 
   1  20   7       15.29        2.81     15.00 o 
   2  20   7       43.52       31.61     16.60 o 
   3  20   7        5.95        8.94     16.43 o 
  -4  21   7       66.41       39.15     17.75 o 
  -3  21   7        5.10       -2.72     12.75 o 
  -2  21   7      105.61      133.24     17.35 o 
  -1  21   7        0.62      -22.02     19.46 o 
   0  21   7       47.56       54.92     17.84 o 
   1  21   7       51.05       54.24     18.79 o 
   2  21   7        0.95       -2.31     14.47 o 
   3  21   7      139.18      128.05     25.31 o 
  -4  22   7        8.37       -6.39     22.31 o 
  -3  22   7       90.17       47.46     17.48 o 
  -2  22   7       32.87       29.75     13.25 o 
  -1  22   7      121.81      153.64     23.34 o 
   0  22   7       95.75      113.15     39.31 o 
   1  22   7       37.84       22.04     45.89 o 
   2  22   7        0.90       -5.58     19.85 o 
  -3  23   7        2.22        7.96     15.25 o 
  -2  23   7       20.83       24.51     13.16 o 
  -1  23   7        0.49        1.77     14.42 o 
   0  23   7        7.29        7.98     18.28 o 
   1  23   7       28.45       34.14     18.81 o 
  -1  24   7      158.35      157.55     24.98 o 
   0  24   7       25.19       39.70     26.43 o 
  -8   0   8      421.12      424.69     47.07 o 
  -7   0   8       71.22       58.76     22.31 o 
  -6   0   8      418.59      350.48     25.25 o 
  -5   0   8       40.41       66.69     20.68 o 
  -4   0   8     1182.73     1144.68     37.45 o 
  -3   0   8       58.10       55.59     12.33 o 
  -2   0   8     4305.93     4450.58     80.66 o 
  -1   0   8        0.84        4.47      6.16 o 
   0   0   8     6468.76     6464.62     97.84 o 
   1   0   8      781.82      762.94     27.57 o 
   2   0   8      627.38      631.70     36.85 o 
   3   0   8        5.79       10.12     14.74 o 
   4   0   8      509.74      492.96     28.60 o 
   5   0   8      551.11      491.22     48.25 o 
   6   0   8      111.02      121.26     33.51 o 
  -8   1   8       13.42       18.00     15.96 o 
  -7   1   8        1.90       -2.60     10.04 o 
  -6   1   8        0.01      -10.20      6.80 o 
  -5   1   8       81.67       94.51     10.72 o 
  -4   1   8       17.33       38.30      8.30 o 
  -3   1   8      598.88      604.67     19.03 o 
  -2   1   8      134.19      136.35     10.92 o 
  -1   1   8       20.70       19.89      4.68 o 
   0   1   8      440.34      464.90     14.44 o 
   1   1   8       19.31       17.59      5.91 o 
   2   1   8       79.95       76.70      9.41 o 
   3   1   8      202.47      224.31     14.16 o 
   4   1   8        0.69      -10.87      7.46 o 
   5   1   8        2.71        5.83     10.61 o 
   6   1   8        1.74        4.73     19.46 o 
  -8   2   8      219.44      210.79     43.48 o 
  -7   2   8        5.63       -4.76     12.15 o 
  -6   2   8      781.67      854.61     25.57 o 
  -5   2   8      123.05      121.72     21.32 o 
  -4   2   8     1792.31     1703.47     32.80 o 
  -3   2   8        3.06        3.02      6.56 o 
  -2   2   8     3156.88     3050.17     44.49 o 
  -1   2   8       97.34       95.79      7.03 o 
   0   2   8     2035.81     1991.27     30.77 o 
   1   2   8       12.93       26.03      6.34 o 
   2   2   8     2343.42     2160.08     36.37 o 
   3   2   8       62.08       43.70      8.83 o 
   4   2   8      256.43      252.13     15.82 o 
   5   2   8       11.92       20.95     11.95 o 
   6   2   8      217.86      228.91     28.98 o 
  -8   3   8       10.39       -2.34     14.42 o 
  -7   3   8        7.77       -4.88     10.92 o 
  -6   3   8       56.08       44.50     15.29 o 
  -5   3   8      203.10      190.57     13.37 o 
  -4   3   8        0.02        4.85      7.20 o 
  -3   3   8        1.44       11.72      6.47 o 
  -2   3   8       47.46       51.22      8.18 o 
  -1   3   8       25.35       28.74      5.35 o 
   0   3   8       77.60       99.58      9.12 o 
   1   3   8      513.77      490.35     16.01 o 
   2   3   8      251.72      258.27     16.79 o 
   3   3   8      285.21      292.13     15.08 o 
   4   3   8        3.49       -9.17      7.72 o 
   5   3   8       32.27       29.72     12.34 o 
   6   3   8        9.50        6.64     15.64 o 
  -8   4   8      159.31      131.08     34.20 o 
  -7   4   8       27.87       23.69     11.77 o 
  -6   4   8     1079.78     1071.21     33.42 o 
  -5   4   8        1.11       -2.03      6.78 o 
  -4   4   8     2288.10     2251.82     38.61 o 
  -3   4   8      709.18      680.84     20.15 o 
  -2   4   8     1262.38     1215.65     30.53 o 
  -1   4   8        8.07       12.11      5.46 o 
   0   4   8     1870.06     1647.40     33.64 o 
   1   4   8      840.53      885.80     25.08 o 
   2   4   8     2217.57     2118.06     41.73 o 
   3   4   8        7.38        1.21      7.16 o 
   4   4   8     1858.63     1795.97     51.78 o 
   5   4   8       21.18       23.37     11.99 o 
   6   4   8       95.42       91.47     22.03 o 
  -8   5   8        1.17       -0.10     15.68 o 
  -7   5   8        7.05       20.69     15.26 o 
  -6   5   8        3.34        7.65      9.71 o 
  -5   5   8        1.62       -5.27      5.85 o 
  -4   5   8       22.14       47.80      8.96 o 
  -3   5   8       51.32       30.65      8.41 o 
  -2   5   8       79.09      105.85     14.84 o 
  -1   5   8      578.19      634.54     18.38 o 
   0   5   8       10.31        3.12      6.35 o 
   1   5   8      349.77      339.81     20.46 o 
   2   5   8        3.20        4.00      7.35 o 
   3   5   8       30.55       41.89     10.07 o 
   4   5   8       82.72       78.32     14.05 o 
   5   5   8       40.41       23.12     12.35 o 
   6   5   8        4.46       -5.97     12.50 o 
  -8   6   8      161.97      155.01     25.37 o 
  -7   6   8       32.18       21.62     15.08 o 
  -6   6   8      679.88      675.22     35.16 o 
  -5   6   8       14.76        5.40      7.94 o 
  -4   6   8     1362.26     1348.72     29.30 o 
  -3   6   8       51.66       34.59      8.96 o 
  -2   6   8     2478.14     2327.26     44.62 o 
  -1   6   8       74.21      104.51      9.58 o 
   0   6   8     2932.25     2939.82     48.73 o 
   1   6   8       21.03       18.26      7.75 o 
   2   6   8     2264.89     2176.77     62.04 o 
   3   6   8       31.72       40.30     10.12 o 
   4   6   8      542.43      510.90     30.57 o 
   5   6   8        2.18       -2.29     12.12 o 
   6   6   8      291.01      340.29     26.18 o 
  -8   7   8       34.72       42.06     18.87 o 
  -7   7   8       11.81       28.03     16.51 o 
  -6   7   8       24.38       28.20     14.07 o 
  -5   7   8        0.49        9.48      9.21 o 
  -4   7   8      260.85      260.27     14.58 o 
  -3   7   8      822.86      847.86     22.73 o 
  -2   7   8      174.12      193.11     14.96 o 
  -1   7   8     2209.10     2114.50     35.04 o 
   0   7   8        0.49       -2.64      5.40 o 
   1   7   8       44.54       38.20      8.89 o 
   2   7   8        0.05       -2.60      7.79 o 
   3   7   8       13.52       18.52     10.86 o 
   4   7   8       90.63       79.73     17.40 o 
   5   7   8        6.46        5.00     11.23 o 
   6   7   8       85.14      106.19     18.53 o 
  -7   8   8       22.56       26.02     36.95 o 
  -6   8   8      104.45       87.24     18.28 o 
  -5   8   8       26.79       25.40     13.33 o 
  -4   8   8     1006.47      992.87     32.34 o 
  -3   8   8      476.01      478.10     20.92 o 
  -2   8   8     3692.04     3572.09     59.11 o 
  -1   8   8        6.41       -1.38      6.30 o 
   0   8   8     2951.68     2846.79     61.55 o 
   1   8   8      164.22      203.06     14.47 o 
   2   8   8      291.38      307.37     17.48 o 
   3   8   8       62.88       57.03     14.28 o 
   4   8   8      254.06      257.04     25.01 o 
   5   8   8       18.27        7.53     14.64 o 
   6   8   8      166.81      153.66     20.21 o 
  -7   9   8       17.57      -16.48     19.85 o 
  -6   9   8        0.45      -17.46     11.64 o 
  -5   9   8      118.94      124.93     19.63 o 
  -4   9   8       19.90        5.96      8.01 o 
  -3   9   8       72.22       89.09     12.35 o 
  -2   9   8       45.69       43.93     10.04 o 
  -1   9   8        0.94       -3.35      6.26 o 
   0   9   8        9.53        7.74      7.39 o 
   1   9   8      223.63      230.17     15.43 o 
   2   9   8       55.88       46.82     10.21 o 
   3   9   8      136.35      142.28     19.40 o 
   4   9   8        6.41        9.64     13.22 o 
   5   9   8       62.88       32.26     22.50 o 
   6   9   8       18.85        4.35     13.36 o 
  -7  10   8       17.90       12.72     15.41 o 
  -6  10   8      134.09      134.76     21.38 o 
  -5  10   8       96.52       96.17     18.50 o 
  -4  10   8      592.05      577.62     32.65 o 
  -3  10   8       86.84       64.32     17.62 o 
  -2  10   8     1743.77     1719.70     32.46 o 
  -1  10   8       21.15       35.72      8.37 o 
   0  10   8      947.93     1002.76     30.53 o 
   1  10   8       75.06       73.57     11.08 o 
   2  10   8      911.38      875.51     27.58 o 
   3  10   8       14.37        1.64     11.05 o 
   4  10   8      264.09      276.98     52.82 o 
   5  10   8       22.95       10.70     14.57 o 
  -7  11   8      127.53      136.85     23.41 o 
  -6  11   8       43.70       29.15     22.75 o 
  -5  11   8      459.74      353.97     43.48 o 
  -4  11   8      372.72      334.07     44.81 o 
  -3  11   8       62.01       44.89     13.89 o 
  -2  11   8        3.33       10.71      7.36 o 
  -1  11   8        6.69       -6.28      8.89 o 
   0  11   8      831.23      827.02     30.95 o 
   1  11   8       93.37      107.04     12.74 o 
   2  11   8      200.67      216.51     21.71 o 
   3  11   8      571.42      619.11    100.23 o 
   4  11   8       31.11       22.25     15.22 o 
   5  11   8       62.33       50.80     18.00 o 
  -7  12   8        5.33       14.70     31.30 o 
  -6  12   8      308.82      394.76     69.18 o 
  -5  12   8        3.07      -14.68     11.78 o 
  -4  12   8      532.72      540.52     31.85 o 
  -3  12   8       34.33       24.62     14.14 o 
  -2  12   8      158.35      170.64     14.64 o 
  -1  12   8        7.49        8.31      7.02 o 
   0  12   8      726.71      676.35     24.99 o 
   1  12   8       99.59      108.57     13.22 o 
   2  12   8      404.94      449.22     29.39 o 
   3  12   8       37.66       34.85     14.58 o 
   4  12   8      205.37      221.57     25.99 o 
   5  12   8        2.82       14.93     16.28 o 
  -7  13   8      135.39      128.41     24.28 o 
  -6  13   8       21.35        4.58     14.61 o 
  -5  13   8      109.00      107.67     33.21 o 
  -4  13   8        0.57       10.86     12.27 o 
  -3  13   8      218.43      254.11     23.03 o 
  -2  13   8       30.83       58.35     10.04 o 
  -1  13   8      155.00      185.14     13.67 o 
   0  13   8       36.54       59.70     22.85 o 
   1  13   8      381.15      363.52     19.91 o 
   2  13   8      243.23      216.55     22.68 o 
   3  13   8      102.07      125.17     21.26 o 
   4  13   8        4.26       13.78     14.07 o 
   5  13   8       45.99       46.89     19.28 o 
  -6  14   8      193.11      216.61     47.07 o 
  -5  14   8       24.33        9.55     14.15 o 
  -4  14   8      119.89      135.12     20.47 o 
  -3  14   8       45.78       54.67     11.58 o 
  -2  14   8      165.32      154.60     12.77 o 
  -1  14   8       10.51       13.68     11.78 o 
   0  14   8       68.90       82.98     12.87 o 
   1  14   8      129.80      175.08     20.39 o 
   2  14   8      376.68      428.72     29.53 o 
   3  14   8       20.66       10.15     13.90 o 
   4  14   8      296.16      361.28     57.39 o 
   5  14   8       11.29       18.13     17.32 o 
  -6  15   8       11.17        3.90     14.25 o 
  -5  15   8       36.61       68.78     18.03 o 
  -4  15   8       62.43       43.25     23.93 o 
  -3  15   8      114.81      111.94     20.39 o 
  -2  15   8        7.36       -1.36      6.56 o 
  -1  15   8      718.87      755.71     24.27 o 
   0  15   8        4.08      -10.82      8.44 o 
   1  15   8      193.61      142.19     20.01 o 
   2  15   8       43.42       31.08     14.76 o 
   3  15   8       59.89       71.69     19.56 o 
   4  15   8       45.68       30.42     17.61 o 
  -6  16   8       76.05       30.04     39.35 o 
  -5  16   8       10.60        3.68     13.72 o 
  -4  16   8      114.92      146.11     21.88 o 
  -3  16   8        7.99       -6.44     12.06 o 
  -2  16   8       89.57      125.51     12.60 o 
  -1  16   8        7.33       12.89      8.87 o 
   0  16   8      258.82      286.90     19.33 o 
   1  16   8        3.12       15.95     13.66 o 
   2  16   8      362.36      443.05     58.32 o 
   3  16   8        6.06       -4.82     13.76 o 
   4  16   8      116.61      162.49     25.28 o 
  -6  17   8        1.71       -1.76     14.41 o 
  -5  17   8       62.32       64.22     20.07 o 
  -4  17   8       12.80       13.16     14.35 o 
  -3  17   8      330.53      338.42     27.56 o 
  -2  17   8       50.31       54.61     10.89 o 
  -1  17   8      334.35      335.05     23.22 o 
   0  17   8        0.86        0.54      9.23 o 
   1  17   8      181.54      222.39     24.35 o 
   2  17   8       12.23      -13.88     13.97 o 
   3  17   8       31.28        1.40     19.65 o 
   4  17   8        8.86       10.96     30.95 o 
  -5  18   8        2.71       14.35     14.87 o 
  -4  18   8       75.82       61.37     18.39 o 
  -3  18   8       67.61       60.03     17.13 o 
  -2  18   8      282.02      276.25     20.33 o 
  -1  18   8       19.84        6.58      9.17 o 
   0  18   8      332.80      387.39     29.02 o 
   1  18   8        5.05        6.09     13.27 o 
   2  18   8       18.66       32.22     16.33 o 
   3  18   8        0.14       -5.01     15.61 o 
  -5  19   8      107.79      123.60     45.00 o 
  -4  19   8        2.22        2.91     14.42 o 
  -3  19   8      113.97      121.01     21.13 o 
  -2  19   8        5.45       11.35     11.67 o 
  -1  19   8       72.95       67.18     13.51 o 
   0  19   8        4.25       -3.05     14.23 o 
   1  19   8       68.22       52.98     17.99 o 
   2  19   8       10.01       11.34     16.46 o 
   3  19   8      202.23      253.62     29.45 o 
  -4  20   8       39.62       20.80     20.29 o 
  -3  20   8       17.72       15.08     15.60 o 
  -2  20   8      141.96      194.92     44.41 o 
  -1  20   8        0.57        5.25     11.97 o 
   0  20   8       57.03       34.48     17.05 o 
   1  20   8        1.05        6.24     14.10 o 
   2  20   8       96.55       96.13     35.08 o 
  -4  21   8        2.13       -0.36     15.42 o 
  -3  21   8       90.31      114.97     31.44 o 
  -2  21   8        0.69        3.68     14.20 o 
  -1  21   8       56.28       74.83     18.86 o 
   0  21   8        8.08       10.20     14.92 o 
   1  21   8      171.39      154.17     24.37 o 
   2  21   8       10.50       17.65     17.27 o 
  -3  22   8        3.00      -20.24     21.03 o 
  -2  22   8       10.91       12.22     26.33 o 
  -1  22   8        8.69        5.15     19.31 o 
   0  22   8       58.60       88.55     27.56 o 
   1  22   8       42.09       59.45     20.43 o 
  -2  23   8        8.59        7.99     15.31 o 
  -1  23   8      167.53      203.71     29.97 o 
   0  23   8        4.43       15.23     17.25 o 
  -8   1   9      243.01      263.54     27.93 o 
  -7   1   9       59.11       76.27     15.23 o 
  -6   1   9      639.85      643.06     30.24 o 
  -5   1   9       14.02       22.49      8.55 o 
  -4   1   9     1932.35     1774.22     35.70 o 
  -3   1   9       37.37       41.29      9.09 o 
  -2   1   9     3059.47     2899.61     45.26 o 
  -1   1   9        7.54       17.06      9.92 o 
   0   1   9     2723.36     2647.83     38.67 o 
   1   1   9      318.33      355.29     25.89 o 
   2   1   9     1209.50     1137.70     31.01 o 
   3   1   9       29.05       12.07      8.39 o 
   4   1   9      478.53      498.72     21.40 o 
   5   1   9       14.84       16.32     15.17 o 
   6   1   9      146.57      178.52     27.93 o 
  -8   2   9       13.12       12.83     16.98 o 
  -7   2   9       16.00       14.55     11.95 o 
  -6   2   9       30.88       33.62     10.08 o 
  -5   2   9       15.58        5.68      7.92 o 
  -4   2   9      143.38      146.78     12.69 o 
  -3   2   9       11.71       19.25      8.22 o 
  -2   2   9        4.10       -1.19      7.60 o 
  -1   2   9      186.57      200.42     18.24 o 
   0   2   9      274.75      282.65     12.71 o 
   1   2   9      195.84      172.21     31.42 o 
   2   2   9       48.08       41.21      9.07 o 
   3   2   9       37.69       40.84      9.31 o 
   4   2   9       53.32       74.32     11.80 o 
   5   2   9       32.59       24.73     12.69 o 
   6   2   9        0.02      -24.61     16.41 o 
  -8   3   9      274.21      222.27     39.60 o 
  -7   3   9       31.97       40.59     14.62 o 
  -6   3   9      802.05      832.23     26.34 o 
  -5   3   9      111.69      155.40     13.28 o 
  -4   3   9     1633.79     1535.89     32.74 o 
  -3   3   9      390.92      385.47     17.26 o 
  -2   3   9     3730.43     3598.49     60.16 o 
  -1   3   9      103.94      122.91     15.72 o 
   0   3   9     3632.73     3454.02     46.15 o 
   1   3   9       70.89       61.23     11.96 o 
   2   3   9     2422.63     2355.50     40.28 o 
   3   3   9      203.18      208.92     15.24 o 
   4   3   9      697.22      717.19     29.42 o 
   5   3   9       26.28       16.81     12.33 o 
   6   3   9       81.35      105.68     23.48 o 
  -8   4   9        1.79       29.28     27.22 o 
  -7   4   9       62.47       78.74     15.21 o 
  -6   4   9        0.26       -9.78      9.62 o 
  -5   4   9      271.03      255.52     15.64 o 
  -4   4   9       21.86       20.67      8.35 o 
  -3   4   9       91.38       87.83     10.90 o 
  -2   4   9       22.03       11.03      8.71 o 
  -1   4   9       65.31       66.87     12.96 o 
   0   4   9       26.98       20.25      8.02 o 
   1   4   9      152.61      138.24     13.91 o 
   2   4   9        2.31       -3.40      6.90 o 
   3   4   9        2.68       -3.12      9.28 o 
   4   4   9      176.08      147.26     17.50 o 
   5   4   9       82.96       48.44     14.32 o 
   6   4   9        6.82      -19.13     14.26 o 
  -7   5   9        5.65       13.28     15.56 o 
  -6   5   9     1144.71     1176.35     36.46 o 
  -5   5   9      126.72      114.45     12.22 o 
  -4   5   9     1408.21     1418.88     31.38 o 
  -3   5   9       62.06       79.75     10.53 o 
  -2   5   9      692.10      660.77     24.67 o 
  -1   5   9        1.80       -5.42      9.32 o 
   0   5   9     1636.53     1529.74     34.25 o 
   1   5   9      427.17      448.29     20.04 o 
   2   5   9     1366.45     1389.22     34.90 o 
   3   5   9       51.76       55.82     10.50 o 
   4   5   9      332.05      375.88     35.68 o 
   5   5   9       64.18       23.12     14.20 o 
  -7   6   9        0.47        7.31     14.83 o 
  -6   6   9        0.74        2.03     18.47 o 
  -5   6   9       24.98       32.43     13.69 o 
  -4   6   9        6.90        9.27      9.69 o 
  -3   6   9      500.39      504.61     23.06 o 
  -2   6   9      250.32      242.93     17.28 o 
  -1   6   9       33.19       24.28     13.41 o 
   0   6   9      274.70      284.87     16.49 o 
   1   6   9       13.43       24.20      9.07 o 
   2   6   9      275.58      253.36     21.09 o 
   3   6   9       38.27       56.50     12.26 o 
   4   6   9      125.75      131.42     16.71 o 
   5   6   9       36.22       24.82     13.04 o 
  -7   7   9        7.16       -5.76     14.88 o 
  -6   7   9      689.83      703.61     38.42 o 
  -5   7   9       63.18       17.12     14.59 o 
  -4   7   9     1457.15     1394.63     31.67 o 
  -3   7   9      416.95      406.35     30.89 o 
  -2   7   9     2587.06     2438.72     48.97 o 
  -1   7   9      689.68      767.73     44.61 o 
   0   7   9     1180.09     1148.89     30.43 o 
   1   7   9       39.14       27.12     17.00 o 
   2   7   9      202.55      232.80     16.89 o 
   3   7   9       19.85       31.07     12.97 o 
   4   7   9      608.22      571.84     34.24 o 
   5   7   9       13.81        0.43     11.61 o 
  -7   8   9        2.60       -7.16     31.69 o 
  -6   8   9        3.48       21.50     15.63 o 
  -5   8   9        4.92       -1.30     11.47 o 
  -4   8   9        5.51        3.32     16.28 o 
  -3   8   9       68.76       61.32     14.71 o 
  -2   8   9        0.19        3.18      8.94 o 
  -1   8   9      167.69      190.47     12.93 o 
   0   8   9      182.27      175.47     16.84 o 
   1   8   9       22.21        9.69     10.69 o 
   2   8   9        0.11      -10.77      8.17 o 
   3   8   9      174.92      196.20     21.90 o 
   4   8   9       14.25       18.60     13.96 o 
   5   8   9        7.91       -1.87     11.24 o 
  -7   9   9       12.90      -28.67     19.11 o 
  -6   9   9      215.85      237.12     26.54 o 
  -5   9   9        2.69       11.64     13.19 o 
  -4   9   9     2009.63     1844.87     43.31 o 
  -3   9   9      181.64      209.35     17.01 o 
  -2   9   9     2141.13     2184.26     46.47 o 
  -1   9   9      805.17      858.37     92.31 o 
   0   9   9      191.13      194.77     24.37 o 
   1   9   9      148.59      168.86     18.36 o 
   2   9   9      473.25      447.73     43.90 o 
   3   9   9      130.52      114.50     25.45 o 
   4   9   9      280.84      266.28     45.10 o 
   5   9   9        6.82       12.03     14.87 o 
  -7  10   9       49.14       35.58     18.50 o 
  -6  10   9       84.83       69.78     18.21 o 
  -5  10   9       55.85       62.77     26.24 o 
  -4  10   9       23.66       44.25     15.12 o 
  -3  10   9        0.64        5.80      8.89 o 
  -2  10   9      534.64      574.46     24.65 o 
  -1  10   9      175.30      187.27     13.43 o 
   0  10   9      110.32      131.41     13.76 o 
   1  10   9      989.28     1022.05     30.64 o 
   2  10   9       30.28       11.39     12.07 o 
   3  10   9      149.08      146.40     22.60 o 
   4  10   9       27.10       20.87     13.99 o 
   5  10   9       15.28       18.69     16.36 o 
  -7  11   9        3.14      -12.91     15.07 o 
  -6  11   9      349.43      414.01     32.63 o 
  -5  11   9        7.34       18.60     14.89 o 
  -4  11   9      284.46      292.69     25.92 o 
  -3  11   9        1.06       -4.88      9.79 o 
  -2  11   9      311.17      298.01     25.90 o 
  -1  11   9       13.95       10.42      8.48 o 
   0  11   9      940.00      964.17     29.94 o 
   1  11   9       24.19       19.44      9.91 o 
   2  11   9      312.58      285.68     25.18 o 
   3  11   9      160.80      145.99     20.83 o 
   4  11   9      296.42      261.32     27.72 o 
   5  11   9        5.49       -8.19     15.53 o 
  -6  12   9       36.31       28.89     16.78 o 
  -5  12   9        4.57        6.60     21.52 o 
  -4  12   9       12.03       13.44     12.71 o 
  -3  12   9       25.20       13.58     10.07 o 
  -2  12   9       37.29       44.41     14.18 o 
  -1  12   9      305.39      335.80     21.05 o 
   0  12   9       88.83       99.30     15.34 o 
   1  12   9      374.25      352.64     20.72 o 
   2  12   9        1.48       17.06     13.38 o 
   3  12   9       77.26       60.70     17.93 o 
   4  12   9       25.51       49.74     18.31 o 
  -6  13   9      131.85      155.63     24.70 o 
  -5  13   9       65.99       36.45     20.39 o 
  -4  13   9       67.97       67.88     21.62 o 
  -3  13   9       18.90       36.49     11.31 o 
  -2  13   9      354.16      371.81     21.68 o 
  -1  13   9      168.99      195.93     17.58 o 
   0  13   9     1491.83     1437.43     37.65 o 
   1  13   9       47.38       44.25     12.01 o 
   2  13   9     1311.40     1341.61     69.72 o 
   3  13   9       97.87       81.84     31.69 o 
   4  13   9      131.92      168.60     44.81 o 
  -6  14   9        0.66        5.22     15.99 o 
  -5  14   9       87.53       61.67     19.24 o 
  -4  14   9       13.70       -5.69     12.78 o 
  -3  14   9      173.06      184.03     18.88 o 
  -2  14   9       47.82       28.93     14.76 o 
  -1  14   9       72.86       72.54     13.40 o 
   0  14   9       24.91       27.46     10.87 o 
   1  14   9       27.98       28.15     14.80 o 
   2  14   9        0.21       -2.19     14.37 o 
   3  14   9       91.95       66.88     55.57 o 
   4  14   9        4.58       20.46     17.92 o 
  -6  15   9       98.47      146.61     25.27 o 
  -5  15   9        2.70        8.76     15.70 o 
  -4  15   9      162.35      180.86     23.78 o 
  -3  15   9       26.95        7.68     13.47 o 
  -2  15   9      358.01      366.54     21.94 o 
  -1  15   9       27.39       29.89      9.72 o 
   0  15   9      378.42      422.46     22.80 o 
   1  15   9        0.07      -14.89     12.64 o 
   2  15   9      392.10      452.52     32.45 o 
   3  15   9       92.07      114.71     28.30 o 
   4  15   9      270.71      299.96     43.97 o 
  -5  16   9      138.73      172.36     25.53 o 
  -4  16   9       30.48       56.98     17.57 o 
  -3  16   9      157.14      173.61     22.91 o 
  -2  16   9       81.00       69.50     13.65 o 
  -1  16   9       78.62       82.40     11.92 o 
   0  16   9      132.58      126.82     15.87 o 
   1  16   9       22.05       22.59     15.38 o 
   2  16   9        0.23      -18.55     12.37 o 
   3  16   9       35.72       15.57     16.61 o 
  -5  17   9        0.09        0.92     14.42 o 
  -4  17   9      295.68      276.39     28.03 o 
  -3  17   9       38.17       58.49     18.38 o 
  -2  17   9      272.19      291.37     29.47 o 
  -1  17   9        5.97        3.94      9.30 o 
   0  17   9      145.95      189.14     23.25 o 
   1  17   9       81.99       62.26     18.40 o 
   2  17   9      109.52      113.79     21.68 o 
   3  17   9        9.37       17.92     18.31 o 
  -5  18   9       41.47       45.77     19.07 o 
  -4  18   9       13.83       -0.75     25.94 o 
  -3  18   9       96.19       87.99     20.47 o 
  -2  18   9       60.00       49.79     18.37 o 
  -1  18   9       71.59       97.27     15.32 o 
   0  18   9       11.30       18.83     15.26 o 
   1  18   9       32.80       59.24     19.84 o 
   2  18   9       36.22       40.79     17.03 o 
   3  18   9       59.67       43.12     18.72 o 
  -4  19   9      112.63      104.63     34.59 o 
  -3  19   9       15.77       25.22     17.31 o 
  -2  19   9      257.00      313.33     28.57 o 
  -1  19   9       57.86       69.19     14.81 o 
   0  19   9      175.04      178.00     23.83 o 
   1  19   9        8.35      -17.30     17.83 o 
   2  19   9       88.17       85.23     21.68 o 
  -4  20   9       40.03       31.55     19.09 o 
  -3  20   9       71.17       76.50     25.74 o 
  -2  20   9        1.11       -5.90     17.98 o 
  -1  20   9       75.38      106.43     20.16 o 
   0  20   9       24.71        6.63     26.83 o 
   1  20   9      197.13      190.38     26.19 o 
   2  20   9       14.85       -5.06     15.94 o 
  -3  21   9        5.00       -2.55     21.03 o 
  -2  21   9       53.54      135.41     32.52 o 
  -1  21   9        1.03      -17.79     19.06 o 
   0  21   9       85.87       93.61     21.32 o 
   1  21   9        1.94       -2.29     16.68 o 
  -1  22   9      177.77      218.93     38.62 o 
  -7   0  10      135.64      124.22     30.51 o 
  -6   0  10      364.79      360.58     27.24 o 
  -5   0  10      173.60      158.14     20.00 o 
  -4   0  10      872.43      843.97     84.01 o 
  -3   0  10      497.44      587.83     30.65 o 
  -2   0  10     1576.88     1561.59     67.31 o 
  -1   0  10     1794.53     1789.66     72.03 o 
   0   0  10     3714.81     3742.24    110.15 o 
   1   0  10     1721.07     1714.10     71.44 o 
   2   0  10      390.41      419.29     32.72 o 
   3   0  10      899.68      856.86     37.51 o 
   4   0  10      548.84      620.96     43.53 o 
   5   0  10      100.20       99.05     30.46 o 
  -7   1  10        9.07        8.30     12.18 o 
  -6   1  10        2.07       -2.31      8.99 o 
  -5   1  10       11.53       18.33      9.11 o 
  -4   1  10       11.17       28.73      9.79 o 
  -3   1  10       74.51       52.96     10.39 o 
  -2   1  10      799.92      849.83     28.86 o 
  -1   1  10      211.63      222.33     21.01 o 
   0   1  10        9.14        5.90     13.46 o 
   1   1  10        1.13        3.88      6.10 o 
   2   1  10       35.41       39.13      9.63 o 
   3   1  10      165.98      166.79     14.40 o 
   4   1  10        4.52       12.58      9.84 o 
   5   1  10       12.32        5.32     15.11 o 
  -7   2  10       85.29      107.04     16.82 o 
  -6   2  10      126.52      132.75     14.17 o 
  -5   2  10      152.49      140.73     13.80 o 
  -4   2  10      551.80      556.72     21.78 o 
  -3   2  10      504.08      472.41     19.78 o 
  -2   2  10     1539.48     1449.91     37.30 o 
  -1   2  10     1187.97     1135.87     39.91 o 
   0   2  10      784.90      734.97     44.86 o 
   1   2  10     1378.36     1277.22     43.08 o 
   2   2  10     1986.58     1868.10     36.82 o 
   3   2  10      275.96      288.48     17.20 o 
   4   2  10      136.99      125.18     17.17 o 
   5   2  10      142.37      122.24     23.65 o 
  -7   3  10       51.27       66.23     15.41 o 
  -6   3  10       31.16       30.52     10.91 o 
  -5   3  10       17.27       20.10      9.92 o 
  -4   3  10      170.32      169.92     18.00 o 
  -3   3  10      169.84      176.76     14.21 o 
  -2   3  10        0.08       -0.93      8.90 o 
  -1   3  10      318.10      324.30     23.53 o 
   0   3  10       19.25       11.89     11.18 o 
   1   3  10        0.11        2.11      5.43 o 
   2   3  10      101.70      145.23     16.13 o 
   3   3  10       33.63       20.38      9.37 o 
   4   3  10      119.34      150.93     18.23 o 
   5   3  10       39.03       18.97     15.75 o 
  -7   4  10      304.43      303.84     36.60 o 
  -6   4  10      256.43      268.13     17.93 o 
  -5   4  10      583.24      586.45     22.75 o 
  -4   4  10      407.82      420.94     19.62 o 
  -3   4  10      855.94      838.40     25.31 o 
  -2   4  10      564.94      591.00     25.27 o 
  -1   4  10      605.99      628.21     51.74 o 
   0   4  10     1339.17     1388.77     34.12 o 
   1   4  10       88.13       68.03     17.42 o 
   2   4  10      203.92      219.06     14.78 o 
   3   4  10      388.87      390.99     19.12 o 
   4   4  10      263.98      239.81     20.48 o 
   5   4  10       63.37       75.29     16.20 o 
  -7   5  10       47.35       28.38     22.55 o 
  -6   5  10        8.62        7.15     11.75 o 
  -5   5  10       22.35       22.63      9.64 o 
  -4   5  10       61.99       53.56     11.14 o 
  -3   5  10       10.32       25.91     10.73 o 
  -2   5  10       27.20       15.39     11.50 o 
  -1   5  10       22.69        8.82     10.85 o 
   0   5  10        9.17        6.26      7.92 o 
   1   5  10        1.72       -0.73      5.63 o 
   2   5  10        0.10        3.32      7.68 o 
   3   5  10        0.20        4.52      8.51 o 
   4   5  10       52.88       41.01     13.73 o 
   5   5  10       42.56       43.16     14.11 o 
  -7   6  10      195.29      209.79     27.05 o 
  -6   6  10      542.60      559.76     48.35 o 
  -5   6  10     1491.16     1454.38     34.29 o 
  -4   6  10      476.35      441.66     19.73 o 
  -3   6  10     1184.38     1169.76     34.80 o 
  -2   6  10      600.26      653.79     26.56 o 
  -1   6  10      135.59      147.77     22.80 o 
   0   6  10      177.91      180.81     15.15 o 
   1   6  10      325.33      369.45     20.05 o 
   2   6  10      139.73      150.51     15.24 o 
   3   6  10       16.23       11.14     15.21 o 
   4   6  10      205.73      247.36     32.37 o 
   5   6  10       51.26       44.65     14.68 o 
  -7   7  10        2.59       -2.73     14.81 o 
  -6   7  10        8.02        8.99     14.74 o 
  -5   7  10       53.75       67.55     13.63 o 
  -4   7  10       19.01       30.70      9.69 o 
  -3   7  10      340.07      324.32     23.08 o 
  -2   7  10      710.07      761.49     28.75 o 
  -1   7  10       69.73       76.87     15.13 o 
   0   7  10       23.86       21.44      9.42 o 
   1   7  10       55.49       66.51     12.24 o 
   2   7  10        7.85        0.73      8.49 o 
   3   7  10      208.63      227.17     23.50 o 
   4   7  10       67.01       51.59     14.55 o 
   5   7  10       13.84       20.57     14.33 o 
  -7   8  10       68.81       67.03     27.37 o 
  -6   8  10      251.34      252.26     32.87 o 
  -5   8  10      232.20      292.46     62.40 o 
  -4   8  10      894.82      856.99     30.78 o 
  -3   8  10     1029.40      991.02     32.58 o 
  -2   8  10      189.98      168.46     16.93 o 
  -1   8  10      997.51     1040.01     39.38 o 
   0   8  10       44.22       61.94     11.98 o 
   1   8  10        8.34       11.18      9.14 o 
   2   8  10      268.17      279.74     19.17 o 
   3   8  10       13.16        3.90     13.33 o 
   4   8  10      283.76      268.33     22.38 o 
   5   8  10       36.90       41.73     14.70 o 
  -7   9  10        0.47       -7.71     14.72 o 
  -6   9  10       33.52       35.02     17.33 o 
  -5   9  10       45.61       35.16     16.01 o 
  -4   9  10        0.40       -2.86      8.65 o 
  -3   9  10      622.20      619.41     40.11 o 
  -2   9  10      175.54      162.16     17.32 o 
  -1   9  10      540.95      503.56     29.10 o 
   0   9  10        3.89       -2.80      8.40 o 
   1   9  10      165.15      158.29     15.74 o 
   2   9  10       87.34       66.86     12.87 o 
   3   9  10        0.51      -17.54     11.70 o 
   4   9  10       65.77       69.09     18.55 o 
  -6  10  10      203.07      240.40     28.52 o 
  -5  10  10      104.05       94.09     19.66 o 
  -4  10  10      523.95      530.30     51.18 o 
  -3  10  10      360.78      371.07     22.36 o 
  -2  10  10      672.06      636.75     26.89 o 
  -1  10  10      599.04      598.94     30.93 o 
   0  10  10      274.73      289.37     40.34 o 
   1  10  10      320.61      322.29     20.10 o 
   2  10  10      308.28      366.83     28.26 o 
   3  10  10      171.29      135.79     21.78 o 
   4  10  10      174.20      229.82     27.76 o 
  -6  11  10       68.09       83.60     24.32 o 
  -5  11  10        3.42      -13.82     20.39 o 
  -4  11  10        2.02       -2.40      9.66 o 
  -3  11  10       16.15       12.00     10.96 o 
  -2  11  10       86.92       79.67     13.62 o 
  -1  11  10     1074.72     1049.28     40.37 o 
   0  11  10       40.29       22.11     13.13 o 
   1  11  10      397.21      411.44     22.40 o 
   2  11  10      419.22      415.61     38.32 o 
   3  11  10        2.66        6.60     13.73 o 
   4  11  10       45.37        6.48     15.26 o 
  -6  12  10       58.81       35.35     19.26 o 
  -5  12  10      101.33      111.71     21.61 o 
  -4  12  10       75.35       94.29     20.11 o 
  -3  12  10       51.65       55.07     13.14 o 
  -2  12  10      399.30      449.90     23.89 o 
  -1  12  10      242.80      245.42     59.84 o 
   0  12  10     1178.41     1190.78     36.07 o 
   1  12  10     1016.90     1018.33     33.21 o 
   2  12  10      405.52      409.07     80.97 o 
   3  12  10      261.53      267.53     26.89 o 
   4  12  10       90.22       77.35     21.05 o 
  -6  13  10       21.11       -7.32     15.11 o 
  -5  13  10       28.61       30.02     22.75 o 
  -4  13  10       16.24       24.16     15.38 o 
  -3  13  10      162.59      158.84     17.37 o 
  -2  13  10       69.29       49.73     12.85 o 
  -1  13  10        6.78       19.53     13.76 o 
   0  13  10       68.41       57.55     12.74 o 
   1  13  10      233.58      196.19     23.03 o 
   2  13  10        3.09       17.28     15.17 o 
   3  13  10      163.90      173.76     24.39 o 
   4  13  10       55.24       76.14     20.58 o 
  -6  14  10       27.48       -0.34     17.39 o 
  -5  14  10       23.74       18.58     16.27 o 
  -4  14  10       33.66       33.50     17.10 o 
  -3  14  10       55.47       31.43     12.22 o 
  -2  14  10      383.85      391.81     23.25 o 
  -1  14  10      230.65      192.02     22.11 o 
   0  14  10      633.50      671.81     27.99 o 
   1  14  10      161.14      191.22     23.47 o 
   2  14  10      327.35      329.72     29.36 o 
   3  14  10      228.48      239.65     47.95 o 
  -5  15  10      164.32      221.59     44.76 o 
  -4  15  10       80.71       61.60     19.19 o 
  -3  15  10       25.88       19.25     15.27 o 
  -2  15  10      197.05      179.96     18.77 o 
  -1  15  10       15.12        8.35     12.86 o 
   0  15  10        8.03       -4.15     10.51 o 
   1  15  10        0.51       -4.74     14.27 o 
   2  15  10        3.34        0.66     15.48 o 
   3  15  10      125.43      113.40     24.15 o 
  -5  16  10       86.15      121.92     37.00 o 
  -4  16  10      211.36      191.96     50.06 o 
  -3  16  10      174.29      175.60     24.55 o 
  -2  16  10      257.86      289.35     21.55 o 
  -1  16  10       63.79       62.59     16.75 o 
   0  16  10      134.37      139.01     17.15 o 
   1  16  10       78.61      102.13     27.81 o 
   2  16  10      278.32      341.31     31.65 o 
   3  16  10       33.72        2.03     16.23 o 
  -4  17  10      103.90      164.08     72.71 o 
  -3  17  10       41.53       63.41     19.06 o 
  -2  17  10      132.20      141.17     28.99 o 
  -1  17  10       47.42       64.01     17.94 o 
   0  17  10      205.97      245.37     26.09 o 
   1  17  10      124.99      132.80     23.01 o 
   2  17  10      101.52      119.57     23.69 o 
  -4  18  10      118.81       88.47     21.87 o 
  -3  18  10      106.12      100.55     24.37 o 
  -2  18  10       72.59       49.66     15.19 o 
  -1  18  10      101.67      107.59     27.42 o 
   0  18  10      198.69      212.76     29.48 o 
   1  18  10        3.59       -1.92     23.29 o 
   2  18  10      148.65      153.61     25.50 o 
  -3  19  10       36.52       46.95     26.29 o 
  -2  19  10       73.86       66.08     45.25 o 
  -1  19  10      168.09      217.81     41.07 o 
   0  19  10      100.10      133.65     23.88 o 
   1  19  10       85.75       89.03     21.32 o 
  -2  20  10      160.98      193.18     37.54 o 
  -1  20  10        6.24      -27.02     18.28 o 
   0  20  10       91.95      123.95     23.59 o 
  -7   1  11       83.73       62.36     16.03 o 
  -6   1  11       35.15       27.63     10.89 o 
  -5   1  11      164.56      181.49     15.95 o 
  -4   1  11       65.65       41.66     10.87 o 
  -3   1  11       21.19       36.41     10.05 o 
  -2   1  11      254.89      202.38     48.59 o 
  -1   1  11      211.95      223.67     22.12 o 
   0   1  11       20.39       28.64     16.61 o 
   1   1  11      233.64      259.05     21.60 o 
   2   1  11      285.97      308.50     18.13 o 
   3   1  11      452.68      472.98     32.88 o 
   4   1  11       69.36       78.43     13.73 o 
  -7   2  11        5.41        7.45     20.22 o 
  -6   2  11       70.73       46.28     12.43 o 
  -5   2  11      114.58       95.09     13.17 o 
  -4   2  11      391.31      368.65     19.26 o 
  -3   2  11      695.94      677.24     24.11 o 
  -2   2  11      146.67      153.35     19.90 o 
  -1   2  11      201.81      212.51     21.88 o 
   0   2  11      986.36      911.21     38.39 o 
   1   2  11      633.58      583.54     20.47 o 
   2   2  11       47.09       47.26     10.43 o 
   3   2  11        9.09       14.48      9.43 o 
   4   2  11       41.94       34.91     14.26 o 
  -7   3  11       90.28       96.62     21.33 o 
  -6   3  11       10.32        7.74     10.03 o 
  -5   3  11        9.73       16.51     12.03 o 
  -4   3  11       23.29       18.14     11.71 o 
  -3   3  11       81.05       83.92     14.06 o 
  -2   3  11        2.41        6.47     11.32 o 
  -1   3  11      889.02      961.03     39.46 o 
   0   3  11       26.21        6.78     12.68 o 
   1   3  11       46.51       58.54      9.75 o 
   2   3  11        3.99        0.99      8.10 o 
   3   3  11      168.18      189.93     22.11 o 
   4   3  11       60.05       80.49     16.52 o 
  -7   4  11       50.34       72.36     20.12 o 
  -6   4  11        4.63      -13.51      9.00 o 
  -5   4  11      171.65      174.25     16.06 o 
  -4   4  11       46.04       31.07     12.47 o 
  -3   4  11       38.43       49.75     15.35 o 
  -2   4  11       52.59       30.18     19.80 o 
  -1   4  11        0.97        2.11     13.56 o 
   0   4  11      339.19      365.84     26.21 o 
   1   4  11      126.58      135.80     19.25 o 
   2   4  11      240.52      223.49     15.43 o 
   3   4  11       75.56       74.25     12.63 o 
   4   4  11        2.47       -8.40     10.92 o 
  -7   5  11        5.77       -6.92     19.85 o 
  -6   5  11        0.48       11.63     16.11 o 
  -5   5  11      200.26      233.66     17.50 o 
  -4   5  11       79.24       66.65     12.01 o 
  -3   5  11      521.89      533.25     40.58 o 
  -2   5  11     1070.34     1061.94     54.19 o 
  -1   5  11      267.50      269.87     23.81 o 
   0   5  11      166.31      144.67     19.71 o 
   1   5  11      314.23      316.88     61.76 o 
   2   5  11       49.04       47.05     13.42 o 
   3   5  11       41.30       25.41     11.78 o 
   4   5  11       10.43       -2.49     11.52 o 
  -7   6  11       88.74      110.84     28.15 o 
  -6   6  11        4.09      -10.28     14.98 o 
  -5   6  11       37.81       20.84     13.30 o 
  -4   6  11      184.32      155.09     15.28 o 
  -3   6  11        0.56       -0.71     10.01 o 
  -2   6  11       46.78       38.60     12.67 o 
  -1   6  11      139.90      103.66     17.74 o 
   0   6  11        2.64        1.34     10.84 o 
   1   6  11       26.77       20.43     10.15 o 
   2   6  11       35.10       27.58      9.28 o 
   3   6  11       13.68        2.46     10.48 o 
   4   6  11       89.41       77.65     17.82 o 
  -7   7  11       12.70       19.09     18.68 o 
  -6   7  11       95.85       81.77     28.00 o 
  -5   7  11      260.96      264.20     20.97 o 
  -4   7  11       75.62       61.08     18.40 o 
  -3   7  11      503.01      552.90     26.51 o 
  -2   7  11       12.26       15.07      9.97 o 
  -1   7  11      581.42      631.65     32.23 o 
   0   7  11      169.46      180.90     23.73 o 
   1   7  11       35.69       26.95     10.46 o 
   2   7  11        4.82        4.33      8.17 o 
   3   7  11       67.95       64.56     14.59 o 
   4   7  11        1.40       -3.21     11.53 o 
  -6   8  11       34.74       51.66     19.21 o 
  -5   8  11        0.02      -15.41     11.58 o 
  -4   8  11       59.88       80.63     24.49 o 
  -3   8  11       24.83       13.79     10.99 o 
  -2   8  11      292.51      293.05     30.14 o 
  -1   8  11      126.99      155.38     20.39 o 
   0   8  11        0.40       -5.14     10.36 o 
   1   8  11       17.09        3.44      9.91 o 
   2   8  11        0.71       -1.80     10.17 o 
   3   8  11        1.69       -8.52     10.59 o 
   4   8  11       75.52       58.79     15.33 o 
  -6   9  11       37.13       13.76     17.21 o 
  -5   9  11      131.93      143.61     23.46 o 
  -4   9  11      101.28      104.65     19.04 o 
  -3   9  11      569.79      550.09     28.07 o 
  -2   9  11        1.91      -10.39      9.55 o 
  -1   9  11      153.59      167.15     21.26 o 
   0   9  11       98.29       85.40     16.81 o 
   1   9  11      131.04      162.65     17.06 o 
   2   9  11      321.72      346.43     28.26 o 
   3   9  11       86.33      120.20     32.38 o 
   4   9  11       54.15       44.49     23.48 o 
  -6  10  11       78.22       70.65     33.02 o 
  -5  10  11       57.23        9.77     44.71 o 
  -4  10  11      117.55      116.71     16.37 o 
  -3  10  11       21.41       12.87     11.40 o 
  -2  10  11        0.66        7.02     10.41 o 
  -1  10  11      268.65      294.18     25.39 o 
   0  10  11      170.29      195.09     22.17 o 
   1  10  11       72.48       53.35     12.67 o 
   2  10  11      167.59      138.48     21.40 o 
   3  10  11       21.90        9.56     15.05 o 
   4  10  11       34.87       36.80     18.92 o 
  -6  11  11       31.32       14.19     16.42 o 
  -5  11  11       89.67       90.82     56.80 o 
  -4  11  11        7.26       10.45     10.84 o 
  -3  11  11        7.74        4.44     10.47 o 
  -2  11  11        9.02       15.81     11.02 o 
  -1  11  11      169.03      213.41     34.44 o 
   0  11  11      199.79      193.58     22.66 o 
   1  11  11      165.07      163.66     22.18 o 
   2  11  11       11.21       23.60     15.11 o 
   3  11  11      138.95      102.64     21.45 o 
  -6  12  11       30.13       12.51     18.06 o 
  -5  12  11       10.65        2.14     14.68 o 
  -4  12  11        1.15        1.24     14.54 o 
  -3  12  11        5.21        0.84     11.00 o 
  -2  12  11       52.17       41.87     15.28 o 
  -1  12  11        9.88       12.72     12.96 o 
   0  12  11      195.08      277.80     73.01 o 
   1  12  11       16.20        8.32     19.74 o 
   2  12  11      158.17      155.21     23.05 o 
   3  12  11       21.66       17.36     22.01 o 
  -5  13  11        2.81        5.36     16.56 o 
  -4  13  11        1.04      -15.99     12.87 o 
  -3  13  11        8.97       21.38     12.67 o 
  -2  13  11       54.93       40.03     13.63 o 
  -1  13  11       97.48       80.15     18.79 o 
   0  13  11       27.17       66.14     34.79 o 
   1  13  11      542.20      499.23     40.19 o 
   2  13  11       40.11       62.70     19.34 o 
   3  13  11      151.02      164.16     25.25 o 
  -5  14  11       26.48       16.74     16.67 o 
  -4  14  11       79.12       35.04     21.81 o 
  -3  14  11       15.56       42.27     13.32 o 
  -2  14  11      294.77      307.37     22.94 o 
  -1  14  11       10.82       21.73     15.14 o 
   0  14  11      147.74      167.97     22.57 o 
   1  14  11        0.36       -0.19     28.99 o 
   2  14  11      104.49      106.18     21.85 o 
   3  14  11       12.36       -2.33     16.53 o 
  -5  15  11       63.65       71.44     22.13 o 
  -4  15  11       39.03       69.34     76.89 o 
  -3  15  11       98.57      102.35     21.60 o 
  -2  15  11       65.65       89.65     16.07 o 
  -1  15  11      156.55      167.53     22.64 o 
   0  15  11       81.44      115.23     40.09 o 
   1  15  11       14.92       29.58     17.05 o 
   2  15  11       87.52      122.34     24.27 o 
  -4  16  11      147.77      181.71     51.19 o 
  -3  16  11        2.22        2.25     14.21 o 
  -2  16  11      106.21       86.61     16.73 o 
  -1  16  11        0.08       -6.31     14.26 o 
   0  16  11      212.21      257.74     39.60 o 
   1  16  11        1.05       -3.13     15.33 o 
   2  16  11      238.32      217.59     28.26 o 
  -4  17  11       71.21      117.90     38.72 o 
  -3  17  11      154.55      150.53     25.05 o 
  -2  17  11       44.63       66.87     16.69 o 
  -1  17  11       10.85       -3.07     16.85 o 
   0  17  11       93.66       80.87     30.26 o 
   1  17  11       22.75        7.86     28.55 o 
  -3  18  11       21.03       30.76     17.59 o 
  -2  18  11      168.33      174.57     20.53 o 
  -1  18  11       16.39       15.96     16.16 o 
   0  18  11      190.54      173.43     37.83 o 
   1  18  11        6.18       13.64     26.83 o 
  -2  19  11       89.87       73.67     21.14 o 
  -1  19  11       70.02       53.16     28.40 o 
  -6   0  12        0.79       -6.95     21.86 o 
  -5   0  12      356.18      389.55     71.09 o 
  -4   0  12      247.07      250.59     32.87 o 
  -3   0  12      250.48      300.59     36.36 o 
  -2   0  12       78.13       77.63     24.37 o 
  -1   0  12      317.15      304.42     36.85 o 
   0   0  12     1530.17     1401.03     69.67 o 
   1   0  12       89.50      111.63     28.40 o 
   2   0  12      208.68      255.38     24.00 o 
   3   0  12      663.82      691.11     44.27 o 
   4   0  12        0.17        6.81     16.39 o 
  -6   1  12        0.06       -7.98     11.86 o 
  -5   1  12       84.90       70.05     19.27 o 
  -4   1  12       80.43       93.12     13.48 o 
  -3   1  12      239.61      248.28     20.34 o 
  -2   1  12      193.92      225.82     30.85 o 
  -1   1  12      157.79      198.68     23.00 o 
   0   1  12       32.93       29.30     15.25 o 
   1   1  12      368.23      285.64     25.89 o 
   2   1  12       11.64       12.87      8.94 o 
   3   1  12       23.89        7.31      9.83 o 
   4   1  12        0.21        8.16     12.39 o 
  -6   2  12        2.16        0.73     10.53 o 
  -5   2  12       23.44       25.57     14.79 o 
  -4   2  12       19.28       37.78     11.24 o 
  -3   2  12       24.54       20.82     12.00 o 
  -2   2  12      412.53      438.29     30.15 o 
  -1   2  12       14.49       13.75     13.78 o 
   0   2  12       25.70       41.93     15.88 o 
   1   2  12      132.95      154.70     21.74 o 
   2   2  12      176.14      153.27     14.56 o 
   3   2  12      133.39      161.83     15.85 o 
   4   2  12       25.10       34.91     14.11 o 
  -6   3  12       21.47       13.92     11.10 o 
  -5   3  12      203.80      145.56     18.41 o 
  -4   3  12      165.02      185.44     16.55 o 
  -3   3  12      228.73      197.98     19.66 o 
  -2   3  12      366.09      401.53     29.01 o 
  -1   3  12      105.91       97.47     18.72 o 
   0   3  12      179.00      190.66     23.16 o 
   1   3  12      530.67      567.49     33.45 o 
   2   3  12       11.24       -1.86      8.94 o 
   3   3  12       44.36       40.21     11.89 o 
   4   3  12        8.62        8.15     13.33 o 
  -6   4  12        7.57       -3.24     11.39 o 
  -5   4  12        3.29       13.58     11.55 o 
  -4   4  12      314.55      328.26     19.85 o 
  -3   4  12      340.74      365.34     23.26 o 
  -2   4  12       89.27      111.54     22.06 o 
  -1   4  12     1423.84     1454.21     50.37 o 
   0   4  12        5.55       -2.39     12.37 o 
   1   4  12       32.74       65.16     16.76 o 
   2   4  12        3.50       17.30      9.71 o 
   3   4  12        1.75       -9.53     10.03 o 
   4   4  12       58.22       66.26     15.73 o 
  -6   5  12       29.15       15.94     16.85 o 
  -5   5  12       58.19       38.85     12.16 o 
  -4   5  12      207.73      176.85     20.18 o 
  -3   5  12       30.95       25.49     13.21 o 
  -2   5  12      121.44      113.02     19.31 o 
  -1   5  12       16.07       39.43     16.41 o 
   0   5  12       12.20       18.61     14.65 o 
   1   5  12        8.10       15.73     13.89 o 
   2   5  12       13.61       -1.80      8.67 o 
   3   5  12       52.06       42.05     13.55 o 
   4   5  12        0.14       16.78     13.05 o 
  -6   6  12      114.62      126.68     23.45 o 
  -5   6  12      140.73      154.05     27.25 o 
  -4   6  12       15.57       10.48     14.97 o 
  -3   6  12      785.93      841.75     33.07 o 
  -2   6  12        7.82        7.00     13.51 o 
  -1   6  12      396.87      440.90     30.78 o 
   0   6  12        3.73       -5.18     19.80 o 
   1   6  12      300.14      303.04     26.23 o 
   2   6  12        7.81       -9.10      8.38 o 
   3   6  12       13.38       20.48     11.73 o 
  -6   7  12       44.52       41.09     19.44 o 
  -5   7  12       62.27       47.70     14.98 o 
  -4   7  12        1.02       -5.25     10.63 o 
  -3   7  12       46.80       39.40     13.31 o 
  -2   7  12        0.58       -0.28     12.35 o 
  -1   7  12        0.26       11.48     12.70 o 
   0   7  12        6.31       -4.91     11.83 o 
   1   7  12        2.03        9.32     15.48 o 
   2   7  12       45.98       52.24     13.91 o 
   3   7  12       22.97       50.24     14.36 o 
  -6   8  12       43.44       35.63     27.76 o 
  -5   8  12      171.61      130.70     18.22 o 
  -4   8  12      134.33       92.73     28.40 o 
  -3   8  12      183.09      200.33     19.96 o 
  -2   8  12       24.95       23.92     13.56 o 
  -1   8  12      208.66      173.57     22.60 o 
   0   8  12       10.11       18.12     14.24 o 
   1   8  12      160.00      178.89     23.09 o 
   2   8  12       26.80       29.30     15.86 o 
   3   8  12      168.83      191.70     21.94 o 
  -6   9  12       18.35       31.69     18.48 o 
  -5   9  12      123.46       99.62     22.03 o 
  -4   9  12       18.72       26.04     12.71 o 
  -3   9  12       21.57       20.49     12.01 o 
  -2   9  12       13.92       30.31     15.04 o 
  -1   9  12       23.19       23.07     14.50 o 
   0   9  12       71.55       64.72     38.32 o 
   1   9  12       31.91       42.52     15.66 o 
   2   9  12       45.28       38.01     16.78 o 
   3   9  12        3.52      -10.92     11.47 o 
  -5  10  12       81.11       78.32     21.79 o 
  -4  10  12        2.15        8.59     11.73 o 
  -3  10  12       49.77       63.89     14.79 o 
  -2  10  12       28.49       40.23     15.43 o 
  -1  10  12      162.31      200.28     64.56 o 
   0  10  12       40.92       78.50     18.23 o 
   1  10  12      219.83      303.32     27.96 o 
   2  10  12       16.57        6.28     13.78 o 
   3  10  12       91.23       92.71     17.55 o 
  -5  11  12        5.72       19.70     16.68 o 
  -4  11  12       19.79       14.30     11.89 o 
  -3  11  12       14.42       -2.10     11.25 o 
  -2  11  12       33.32       33.51     16.36 o 
  -1  11  12       32.80       43.04     19.01 o 
   0  11  12       37.32       30.43     14.97 o 
   1  11  12       19.90       42.08     16.74 o 
   2  11  12       17.99       10.93     23.44 o 
   3  11  12        0.12       -2.57     20.24 o 
  -5  12  12       71.26      117.33     23.62 o 
  -4  12  12        2.62       -3.82     14.91 o 
  -3  12  12       70.97       74.70     31.41 o 
  -2  12  12       39.43       53.50     24.81 o 
  -1  12  12       29.01       58.83     17.54 o 
   0  12  12       43.40       45.65     16.54 o 
   1  12  12      105.66       72.52     30.07 o 
   2  12  12       15.87        7.58     16.30 o 
  -5  13  12        8.01       19.38     20.49 o 
  -4  13  12       33.07       32.72     18.57 o 
  -3  13  12        1.67       -0.24     11.75 o 
  -2  13  12       63.20       55.73     26.73 o 
  -1  13  12       73.68       71.15     30.17 o 
   0  13  12       60.47       68.99     19.60 o 
   1  13  12       28.86        9.04     23.58 o 
   2  13  12       84.15       58.92     54.39 o 
  -4  14  12       48.94       43.87     19.98 o 
  -3  14  12       90.75      119.76     22.16 o 
  -2  14  12       33.96       26.91     16.64 o 
  -1  14  12      127.14      186.98     24.84 o 
   0  14  12       46.55       49.15     18.51 o 
   1  14  12       15.20       26.73     24.47 o 
   2  14  12       68.70       49.11     19.25 o 
  -4  15  12       74.63       30.54     18.85 o 
  -3  15  12       34.80       40.86     15.05 o 
  -2  15  12       72.95       63.23     19.45 o 
  -1  15  12       11.75        9.53     16.05 o 
   0  15  12      104.61       87.65     31.84 o 
   1  15  12        0.43       -9.24     21.13 o 
  -3  16  12       79.20       71.47     20.64 o 
  -2  16  12       46.90       40.01     27.61 o 
  -1  16  12       53.89       55.21     18.87 o 
   0  16  12       68.24       88.63     30.66 o 
  -2  17  12       93.07      111.89     22.01 o 
  -1  17  12       13.95       -0.52     15.05 o 
  -6   1  13       11.83       11.89     12.29 o 
  -5   1  13      223.81      216.59     26.79 o 
  -4   1  13       76.21       53.86     16.31 o 
  -3   1  13      342.67      383.88     30.40 o 
  -2   1  13       42.49       51.24     16.71 o 
  -1   1  13      600.83      684.48     37.59 o 
   0   1  13       35.30       42.87     16.94 o 
   1   1  13      736.00      792.72     40.16 o 
   2   1  13       39.41       15.42     29.77 o 
   3   1  13      294.37      320.22     20.58 o 
  -6   2  13        0.50       -2.68     10.63 o 
  -5   2  13        0.00        3.65     10.95 o 
  -4   2  13       12.90        0.83     10.27 o 
  -3   2  13        1.33        3.40     13.02 o 
  -2   2  13       20.05       24.37     15.30 o 
  -1   2  13       39.67       46.82     16.54 o 
   0   2  13       23.01        8.76     15.65 o 
   1   2  13        0.01       -2.20     13.27 o 
   2   2  13        6.46        9.54     15.13 o 
   3   2  13       21.91       27.65     12.18 o 
  -6   3  13       56.56       54.19     14.05 o 
  -5   3  13      133.61      152.78     16.76 o 
  -4   3  13        0.67       -0.23     11.60 o 
  -3   3  13      200.31      215.19     24.93 o 
  -2   3  13       20.25       32.52     15.61 o 
  -1   3  13      463.96      440.27     31.68 o 
   0   3  13       27.96       12.27     14.26 o 
   1   3  13      238.07      251.93     26.37 o 
   2   3  13       33.38       55.86     18.90 o 
   3   3  13      205.76      213.35     18.26 o 
  -6   4  13        7.23       -6.68     11.86 o 
  -5   4  13        9.71       10.28     11.00 o 
  -4   4  13        2.46        2.27     11.31 o 
  -3   4  13      102.97       74.33     15.63 o 
  -2   4  13        5.67        4.28     13.30 o 
  -1   4  13       63.09       57.12     19.01 o 
   0   4  13        7.06      -11.01     14.00 o 
   1   4  13        4.32       -5.88     13.34 o 
   2   4  13        1.11       -3.59     14.42 o 
   3   4  13        0.93        4.15     17.69 o 
  -6   5  13        3.42       -2.96     17.88 o 
  -5   5  13      138.81      139.20     22.42 o 
  -4   5  13       58.83       68.22     15.65 o 
  -3   5  13      599.96      669.39     31.43 o 
  -2   5  13       57.05       54.16     17.33 o 
  -1   5  13      262.25      271.69     27.58 o 
   0   5  13       55.51       56.77     17.39 o 
   1   5  13      328.59      314.85     28.23 o 
   2   5  13        0.57       -4.80     14.35 o 
   3   5  13      239.09      255.29     28.08 o 
  -5   6  13       47.03       67.01     15.20 o 
  -4   6  13        6.32       18.00     12.26 o 
  -3   6  13        0.10        9.59     12.46 o 
  -2   6  13       17.67       36.96     15.59 o 
  -1   6  13        0.06       15.23     14.04 o 
   0   6  13       21.66       28.30     15.73 o 
   1   6  13       27.40        5.09     14.01 o 
   2   6  13       20.70       42.67     17.51 o 
   3   6  13       35.69       42.57     19.07 o 
  -5   7  13      227.32      216.21     22.23 o 
  -4   7  13        1.59        4.60     13.66 o 
  -3   7  13      207.80      186.06     20.65 o 
  -2   7  13       41.39       46.89     17.57 o 
  -1   7  13      380.40      369.11     58.27 o 
   0   7  13        3.05       41.59     16.27 o 
   1   7  13      194.94      190.93     24.60 o 
   2   7  13       19.43       -2.45     18.62 o 
  -5   8  13       23.62        2.44     12.96 o 
  -4   8  13        0.80       -3.42     13.82 o 
  -3   8  13       29.43       24.32     12.90 o 
  -2   8  13       13.23        8.47     19.06 o 
  -1   8  13       31.70       25.85     20.09 o 
   0   8  13       25.52       10.74     25.35 o 
   1   8  13       38.52       18.24     16.12 o 
   2   8  13       13.98      -14.15     20.93 o 
  -5   9  13       60.91       80.84     25.35 o 
  -4   9  13       25.25       17.15     13.50 o 
  -3   9  13      203.12      229.14     22.60 o 
  -2   9  13       23.42       30.57     16.20 o 
  -1   9  13      253.85      279.45     30.66 o 
   0   9  13       29.41       11.96     14.61 o 
   1   9  13      369.60      353.14     30.58 o 
   2   9  13       29.84        5.40     24.27 o 
  -5  10  13       15.96       12.50     36.06 o 
  -4  10  13       34.00       42.32     14.28 o 
  -3  10  13       71.57       64.79     16.21 o 
  -2  10  13        4.65       33.08     15.62 o 
  -1  10  13       89.10       82.89     19.56 o 
   0  10  13        2.80       10.64     14.89 o 
   1  10  13       18.96       12.72     15.44 o 
   2  10  13        9.08      -14.54     20.93 o 
  -4  11  13        7.66       11.20     13.24 o 
  -3  11  13      177.09      183.84     21.53 o 
  -2  11  13       72.75       93.53     21.29 o 
  -1  11  13      381.33      404.00     42.79 o 
   0  11  13        1.08       -4.44     14.35 o 
   1  11  13      196.75      275.33     42.55 o 
  -4  12  13       27.51       44.30     14.91 o 
  -3  12  13       18.25        9.59     13.39 o 
  -2  12  13       42.36       21.64     16.14 o 
  -1  12  13       19.73        5.71     14.87 o 
   0  12  13       16.62       10.08     16.03 o 
   1  12  13       12.42      -15.43     21.03 o 
  -3  13  13      283.30      290.67     27.70 o 
  -2  13  13        1.10      -10.72     14.46 o 
  -1  13  13       71.38       70.00     19.39 o 
   0  13  13        5.75       43.20     16.93 o 
   1  13  13       56.30       97.18     33.80 o 
  -3  14  13       24.66       12.83     13.78 o 
  -2  14  13       26.78       17.32     21.57 o 
  -1  14  13       18.78       11.75     16.56 o 
   0  14  13       77.33       62.40     30.95 o 
  -2  15  13        1.41        0.83     16.42 o 
  -1  15  13      147.02      151.12     25.21 o 
  -5   0  14      159.18      199.91     27.63 o 
  -4   0  14       13.44       15.62     22.01 o 
  -3   0  14       20.12       51.69     23.19 o 
  -2   0  14       67.94       16.90     22.40 o 
  -1   0  14      347.56      346.28     43.83 o 
   0   0  14      139.66      139.04     33.11 o 
   1   0  14      252.50      295.28     40.98 o 
   2   0  14      181.98      173.14     37.34 o 
  -5   1  14        0.23       10.18     14.48 o 
  -4   1  14        4.05       22.92     14.62 o 
  -3   1  14        1.42       11.67     24.32 o 
  -2   1  14        2.73       16.51     19.75 o 
  -1   1  14        4.25       -1.49     22.94 o 
   0   1  14        8.33       36.32     16.88 o 
   1   1  14        2.27       35.73     17.91 o 
   2   1  14        1.39        7.92     16.79 o 
  -5   2  14       89.02       99.62     16.22 o 
  -4   2  14      234.69      258.76     25.58 o 
  -3   2  14      392.28      332.42     31.05 o 
  -2   2  14       92.69      123.91     29.43 o 
  -1   2  14      198.25      302.53     60.43 o 
   0   2  14      110.02      111.59     22.86 o 
   1   2  14      252.53      303.27     30.64 o 
   2   2  14       72.80       56.08     19.80 o 
  -5   3  14        1.75        9.15     11.89 o 
  -4   3  14       12.54       -0.15     12.82 o 
  -3   3  14       10.40        5.79     15.09 o 
  -2   3  14        0.88        4.92     14.43 o 
  -1   3  14       23.92       17.77     19.06 o 
   0   3  14        0.62      -14.63     13.39 o 
   1   3  14        8.07       25.44     16.36 o 
   2   3  14        0.01      -10.66     15.39 o 
  -5   4  14      219.31      217.69     23.05 o 
  -4   4  14       78.19       91.02     18.22 o 
  -3   4  14      204.65      251.71     28.94 o 
  -2   4  14      273.02      313.83     30.56 o 
  -1   4  14      216.46      237.81     27.90 o 
   0   4  14       80.27       74.81     20.36 o 
   1   4  14      110.08       94.05     20.96 o 
   2   4  14       45.67       43.28     19.29 o 
  -5   5  14        4.37       25.69     14.08 o 
  -4   5  14        0.02        2.50     12.20 o 
  -3   5  14        3.46       -6.38     14.71 o 
  -2   5  14        3.79        6.03     15.11 o 
  -1   5  14        8.10       16.43     16.06 o 
   0   5  14       11.17       18.53     15.87 o 
   1   5  14       25.41       28.33     17.05 o 
   2   5  14        7.93       26.58     17.81 o 
  -4   6  14       30.34       19.94     14.04 o 
  -3   6  14      225.89      196.95     26.53 o 
  -2   6  14       51.57       38.98     36.31 o 
  -1   6  14      206.57      246.90     28.49 o 
   0   6  14      150.19      165.88     25.14 o 
   1   6  14      197.88      178.73     25.45 o 
  -4   7  14        1.67        3.16     13.33 o 
  -3   7  14        2.67       18.45     15.98 o 
  -2   7  14       10.36      -10.75     14.90 o 
  -1   7  14        1.68       10.03     15.54 o 
   0   7  14        7.18       13.27     16.54 o 
   1   7  14        9.01        8.99     16.64 o 
  -4   8  14       27.93       14.54     21.03 o 
  -3   8  14      188.78      282.67     31.35 o 
  -2   8  14       41.35       47.33     18.03 o 
  -1   8  14      404.77      377.88     59.06 o 
   0   8  14       52.86       57.03     20.54 o 
   1   8  14      185.72      233.97     28.47 o 
  -4   9  14        0.05       -5.18     12.96 o 
  -3   9  14       88.34       62.40     22.06 o 
  -2   9  14        0.55       -5.83     14.31 o 
  -1   9  14       66.66       58.23     19.94 o 
   0   9  14        1.79       -2.91     15.51 o 
   1   9  14       29.94        1.86     37.93 o 
  -3  10  14       65.97       85.41     22.27 o 
  -2  10  14       27.66       23.40     17.70 o 
  -1  10  14      106.08      122.37     23.41 o 
   0  10  14       48.93       37.23     32.23 o 
  -3  11  14      143.42      128.84     24.71 o 
  -2  11  14        1.06       12.84     16.73 o 
  -1  11  14       57.08       89.52     36.41 o 
   0  11  14        2.83        6.44     17.71 o 
  -2  12  14       26.82       24.77     18.06 o 
  -1  12  14       51.32       66.13     21.38 o 
  -4   1  15      101.46      139.44     46.63 o 
  -3   1  15       70.16       94.72     22.82 o 
  -2   1  15      105.73      150.48     24.78 o 
  -1   1  15      125.99      169.14     26.88 o 
   0   1  15      108.97      111.86     22.86 o 
  -4   2  15        2.09       15.01     16.90 o 
  -3   2  15       41.13       56.38     19.92 o 
  -2   2  15        0.17      -15.90     14.93 o 
  -1   2  15       14.07       25.56     17.43 o 
   0   2  15        2.63        9.50     23.19 o 
  -4   3  15       79.92      114.53     23.82 o 
  -3   3  15       86.21      124.60     23.66 o 
  -2   3  15      159.17      166.22     26.46 o 
  -1   3  15      155.74      146.04     25.70 o 
   0   3  15      101.49      104.03     23.27 o 
  -3   4  15       10.63       -1.11     16.52 o 
  -2   4  15        0.00       42.41     18.75 o 
  -1   4  15       20.12       25.65     18.54 o 
   0   4  15        3.08      -15.54     15.45 o 
  -3   5  15       49.90       75.67     21.56 o 
  -2   5  15       93.02      123.83     24.55 o 
  -1   5  15       81.97      112.47     23.09 o 
   0   5  15      180.83      243.83     34.98 o 
  -3   6  15       90.72       67.53     21.20 o 
  -2   6  15        5.83        4.36     16.31 o 
  -1   6  15      150.34      218.76     42.89 o 
  -2   7  15      242.94      226.69     29.60 o 
  -1   7  15       87.69       86.46     28.15 o 
                                                 
